# Supplementary material for: Earthworms drastically change fungal and bacterial communities during vermicomposting of sewage sludge
Source: Sci Rep. 2021 Jul 30;11:15556. doi: 10.1038/s41598-021-95099-z (PMC8324770; doi:10.1038/s41598-021-95099-z)
Supplement: Supplementary file 2 — Supplementary Tables. [file 41598_2021_95099_MOESM2_ESM.xlsx]

## Sheet: Supplementary Table 1
Supplementary Table 1. Differential abundance in bacterial and fungal phyla of slugde and casts and vermicomposts of earthworm species Eisenia andrei analyzed using negative binomial models as implemented in the package DESeq2 (Love et al., 2014)
Positive and negative log2FoldChange indicate significant increase and decrease in abundance of cast over sludge and cast over vermicompost
			baseMean	log2FoldChange	lfcSE	stat	pvalue	padj	Kingdom	Phylum	comparison
			18.981	8.20425	1.23678	6.63357	3.27655e-11	3.93186e-10	Bacteria	Cyanobacteria	sludge vs cast
			5.24758	5.47082	1.68339	3.24988	0.00115453	0.00384844	Bacteria	Abditibacteriota	sludge vs cast
			7.48191	4.97615	1.94936	2.55271	0.0106887	0.0320662	Bacteria	Tenericutes	sludge vs cast
			402.712	3.64259	0.274628	13.2637	3.75887e-40	2.25532e-38	Bacteria	Verrucomicrobiota	sludge vs cast
			3680.86	1.77265	0.283577	6.25103	4.07756e-10	3.15386e-09	Bacteria	Bacteroidota	sludge vs cast
			252.155	-2.2135	0.359716	-6.15348	7.58022e-10	5.05348e-09	Bacteria	Firmicutes	sludge vs cast
			50.7826	-2.9236	0.607669	-4.81116	1.50054e-06	8.18476e-06	Bacteria	Planctomycetota	sludge vs cast
			12.3333	-3.01284	1.0736	-2.8063	0.00501146	0.0158257	Bacteria	Chloroflexi	sludge vs cast
			183.297	-3.95468	0.567666	-6.96656	3.24776e-12	4.87164e-11	Bacteria	Campilobacterota	sludge vs cast
			18.2566	-4.34912	1.24431	-3.49519	0.000473723	0.00167197	Bacteria	Gemmatimonadota	sludge vs cast
			9.09554	-6.72473	1.39277	-4.8283	1.37703e-06	8.18476e-06	Bacteria	Desulfobacterota	sludge vs cast
			25.2146	8.52642	1.08232	7.87793	3.3286e-15	9.9858e-14	Bacteria	Fusobacteriota	cast vs vermicompost
			183.297	7.91203	1.07424	7.36523	1.7684e-13	3.53681e-12	Bacteria	Campilobacterota	cast vs vermicompost
			18.981	3.15174	0.870117	3.6222	0.000292103	0.00109539	Bacteria	Cyanobacteria	cast vs vermicompost
			3680.86	1.84357	0.283551	6.50172	7.94085e-11	7.94085e-10	Bacteria	Bacteroidota	cast vs vermicompost
			252.155	1.56649	0.370024	4.23348	2.30103e-05	9.86156e-05	Bacteria	Firmicutes	cast vs vermicompost
			50.7826	-2.55718	0.60821	-4.20444	2.61727e-05	0.000104691	Bacteria	Planctomycetota	cast vs vermicompost
			7.55215	-6.46377	1.48405	-4.35548	1.32776e-05	6.12813e-05	Bacteria	Myxococcota	cast vs vermicompost
			18.2566	-7.59501	1.21594	-6.24622	4.20515e-10	3.15386e-09	Bacteria	Gemmatimonadota	cast vs vermicompost
			24.6077	-8.15914	1.75247	-4.65578	3.22753e-06	1.61377e-05	Bacteria	Sumerlaeota	cast vs vermicompost
			1687.46	3.16822	1.05452	3.00442	0.00266085	0.00638605	Fungi	Mortierellomycota	sludge vs cast
			139297	-8.78762	0.774924	-11.34	8.31668e-30	9.98002e-29	Fungi	Basidiomycota	sludge vs cast
			4.22553	4.92208	0.718056	6.85473	7.14484e-12	4.2869e-11	Fungi	Rozellomycota	cast vs vermicompost
			1.70834	-1.12303	0.306315	-3.66626	0.00024612	0.000984479	Fungi	Blastocladiomycota	cast vs vermicompost
			1687.46	-3.18573	0.989136	-3.22072	0.00127869	0.00383607	Fungi	Mortierellomycota	cast vs vermicompost

## Sheet: Supplementary Table 2
Supplementary Table 2. Differential abundance in bacterial and fungal genera of slugde and casts and vermicomposts of earthworm species Eisenia andrei analyzed using negative binomial models as implemented in the package DESeq2 (Love et al., 2014)
Positive and negative log2FoldChange indicate significant increase and decrease in abundance of cast over sludge and cast over vermicompost
		baseMean	log2FoldChange	lfcSE	stat	pvalue	padj	Kingdom	Phylum	Class	Order	Family	Genus	ASV	comparison
		318.723	12.5148	1.26414	9.89983	4.16966e-23	8.65204e-21	Bacteria	Bacteroidota	Bacteroidia	Cytophagales	Spirosomaceae	Dyadobacter	ASV20	sludge vs cast
		197.843	11.8269	1.26786	9.3282	1.07685e-20	1.48965e-18	Bacteria	Proteobacteria	Gammaproteobacteria	Aeromonadales	Aeromonadaceae	Aeromonas	ASV6	sludge vs cast
		180.385	11.6443	1.5587	7.47053	7.98716e-14	4.73525e-12	Bacteria	Bacteroidota	Bacteroidia	Sphingobacteriales	Sphingobacteriaceae	unclassified	ASV23	sludge vs cast
		209.498	11.554	1.03029	11.2143	3.4686e-29	2.87894e-26	Bacteria	Verrucomicrobiota	Verrucomicrobiae	Verrucomicrobiales	Rubritaleaceae	Luteolibacter	ASV30	sludge vs cast
		152.451	11.3872	1.45239	7.84031	4.49445e-15	4.14488e-13	Bacteria	Bacteroidota	Bacteroidia	Chitinophagales	Chitinophagaceae	Edaphobaculum	ASV41	sludge vs cast
		142.049	11.2594	1.81582	6.20073	5.62023e-10	1.7277e-08	Bacteria	Proteobacteria	Gammaproteobacteria	Cellvibrionales	Cellvibrionaceae	Cellvibrio	ASV18	sludge vs cast
		402.815	10.0785	0.941354	10.7064	9.50276e-27	3.94364e-24	Bacteria	Bacteroidota	Bacteroidia	Sphingobacteriales	Sphingobacteriaceae	Pedobacter	ASV21	sludge vs cast
		28.9996	9.05644	1.37096	6.60589	3.95125e-11	1.72607e-09	Bacteria	Proteobacteria	Alphaproteobacteria	Sphingomonadales	Sphingomonadaceae	Sphingomonas	ASV89	sludge vs cast
		21.8136	8.64597	1.35657	6.37341	1.84866e-10	6.67126e-09	Bacteria	Proteobacteria	Alphaproteobacteria	Rhizobiales	Devosiaceae	Devosia	ASV244	sludge vs cast
		15.2173	8.12561	1.45279	5.5931	2.23045e-08	5.44492e-07	Bacteria	Proteobacteria	Alphaproteobacteria	Rhizobiales	Rhizobiaceae	Allorhizobium-Neorhizobium-Pararhizobium-Rhizobium	ASV157	sludge vs cast
		14.313	8.0369	1.49416	5.37888	7.49517e-08	1.38244e-06	Bacteria	Fusobacteriota	Fusobacteriia	Fusobacteriales	Fusobacteriaceae	Cetobacterium	ASV164	sludge vs cast
		14.3328	8.0163	1.52692	5.24997	1.52127e-07	2.39681e-06	Bacteria	Cyanobacteria	Sericytochromatia	unclassified	unclassified	unclassified	ASV169	sludge vs cast
		224.122	8.00807	1.2208	6.55968	5.39238e-11	2.23784e-09	Bacteria	Proteobacteria	Gammaproteobacteria	Xanthomonadales	Rhodanobacteraceae	Rhodanobacter	ASV1	sludge vs cast
		15.3774	7.95208	1.44688	5.49602	3.88456e-08	8.26715e-07	Bacteria	Proteobacteria	Gammaproteobacteria	Xanthomonadales	Xanthomonadaceae	Pseudoxanthomonas	ASV118	sludge vs cast
		13.1046	7.91083	1.48976	5.31015	1.09535e-07	1.85539e-06	Bacteria	Proteobacteria	Gammaproteobacteria	Burkholderiales	Alcaligenaceae	Achromobacter	ASV173	sludge vs cast
		12.9944	7.89891	2.63882	2.99335	0.00275938	0.0174831	Bacteria	Proteobacteria	Gammaproteobacteria	Burkholderiales	Oxalobacteraceae	unclassified	ASV167	sludge vs cast
		11.5355	7.72738	1.44208	5.35849	8.39222e-08	1.51425e-06	Bacteria	Proteobacteria	Alphaproteobacteria	Caulobacterales	Caulobacteraceae	Asticcacaulis	ASV186	sludge vs cast
		11.1967	7.68451	2.09086	3.67528	0.000237589	0.00189614	Bacteria	Proteobacteria	Alphaproteobacteria	Caulobacterales	Caulobacteraceae	Caulobacter	ASV195	sludge vs cast
		10.7946	7.62941	1.59326	4.78856	1.67986e-06	2.08102e-05	Bacteria	Bacteroidota	Bacteroidia	Cytophagales	Spirosomaceae	Emticicia	ASV222	sludge vs cast
		16.48	7.43175	1.11513	6.66444	2.65668e-11	1.22503e-09	Bacteria	Verrucomicrobiota	Verrucomicrobiae	unclassified	unclassified	unclassified	ASV176	sludge vs cast
		153.996	7.38689	0.977008	7.56073	4.00822e-14	2.55909e-12	Bacteria	Proteobacteria	Gammaproteobacteria	Xanthomonadales	Rhodanobacteraceae	unclassified	ASV4	sludge vs cast
		5.61227	6.68903	2.28705	2.92474	0.00344749	0.0208862	Bacteria	Patescibacteria	Gracilibacteria	JGI 0000069-P22	unclassified	unclassified	ASV325	sludge vs cast
		8.08534	6.54401	2.19649	2.9793	0.00288903	0.0180293	Bacteria	Proteobacteria	Gammaproteobacteria	Xanthomonadales	Xanthomonadaceae	Luteimonas	ASV387	sludge vs cast
		5.08008	6.54318	2.22933	2.93504	0.00333502	0.0205042	Bacteria	Bacteroidota	Bacteroidia	Chitinophagales	Chitinophagaceae	Chitinophaga	ASV820	sludge vs cast
		4.57253	6.39147	2.21773	2.88198	0.00395183	0.0235966	Bacteria	Proteobacteria	Alphaproteobacteria	Rhizobiales	Beijerinckiaceae	Bosea	ASV506	sludge vs cast
		5.16109	6.30122	1.7209	3.66158	0.000250664	0.00196256	Bacteria	Proteobacteria	Alphaproteobacteria	Caulobacterales	Hyphomonadaceae	Hirschia	ASV378	sludge vs cast
		253.094	6.26805	1.19418	5.24885	1.5305e-07	2.39681e-06	Bacteria	Bacteroidota	Bacteroidia	Sphingobacteriales	Sphingobacteriaceae	Sphingobacterium	ASV16	sludge vs cast
		3.77445	6.11704	2.30954	2.6486	0.00808263	0.0416682	Bacteria	Bacteroidota	Bacteroidia	Cytophagales	Spirosomaceae	Larkinella	ASV468	sludge vs cast
		142.45	6.09169	1.11354	5.47058	4.48562e-08	9.30766e-07	Bacteria	Verrucomicrobiota	Verrucomicrobiae	Pedosphaerales	Pedosphaeraceae	unclassified	ASV7	sludge vs cast
		4.26287	5.94108	2.10866	2.81746	0.00484046	0.0264315	Bacteria	Bacteroidota	Bacteroidia	Chitinophagales	Chitinophagaceae	Aurantisolimonas	ASV361	sludge vs cast
		9.79439	5.77624	1.67633	3.44576	0.000569461	0.00422011	Bacteria	Proteobacteria	Alphaproteobacteria	Micavibrionales	unclassified	unclassified	ASV242	sludge vs cast
		17.6627	5.55662	1.79858	3.08946	0.00200522	0.013105	Bacteria	Firmicutes	Bacilli	Paenibacillales	Paenibacillaceae	Paenibacillus	ASV347	sludge vs cast
		550.251	5.43205	0.535976	10.1349	3.868e-24	1.07015e-21	Bacteria	Bacteroidota	Bacteroidia	Chitinophagales	Chitinophagaceae	unclassified	ASV2	sludge vs cast
		4.88905	5.38698	1.6268	3.3114	0.0009283	0.00658537	Bacteria	Abditibacteriota	Abditibacteria	Abditibacteriales	Abditibacteriaceae	Abditibacterium	ASV625	sludge vs cast
		2.79341	4.98739	1.90772	2.61431	0.00894074	0.0451599	Bacteria	Bacteroidota	Bacteroidia	Cytophagales	Cyclobacteriaceae	Algoriphagus	ASV358	sludge vs cast
		6.93744	4.98228	1.5462	3.22228	0.00127174	0.00865197	Bacteria	Actinobacteriota	Actinobacteria	Propionibacteriales	Nocardioidaceae	Nocardioides	ASV146	sludge vs cast
		21.8828	4.76171	1.08796	4.37675	1.20462e-05	0.000123437	Bacteria	Bacteroidota	Bacteroidia	Cytophagales	Spirosomaceae	unclassified	ASV110	sludge vs cast
		12.301	4.49758	1.68177	2.67431	0.00748822	0.0393368	Bacteria	Proteobacteria	Alphaproteobacteria	Rhizobiales	Devosiaceae	unclassified	ASV343	sludge vs cast
		21.1476	4.19832	1.58297	2.65219	0.00799718	0.0414854	Bacteria	Proteobacteria	Gammaproteobacteria	Diplorickettsiales	Diplorickettsiaceae	Aquicella	ASV149	sludge vs cast
		336.676	3.90589	0.513462	7.60697	2.806e-14	1.94082e-12	Bacteria	Bacteroidota	Bacteroidia	Flavobacteriales	Flavobacteriaceae	Flavobacterium	ASV8	sludge vs cast
		88.5901	3.32328	0.596441	5.57186	2.52034e-08	5.81079e-07	Bacteria	Bacteroidota	Bacteroidia	Chitinophagales	Chitinophagaceae	Taibaiella	ASV91	sludge vs cast
		81.3723	3.05736	0.984098	3.10676	0.00189148	0.0125594	Bacteria	Proteobacteria	Alphaproteobacteria	Caulobacterales	Caulobacteraceae	Brevundimonas	ASV63	sludge vs cast
		224.759	2.91267	1.01891	2.85861	0.00425504	0.0246971	Bacteria	Bacteroidota	Bacteroidia	Flavobacteriales	Weeksellaceae	Chryseobacterium	ASV11	sludge vs cast
		91.3082	2.66885	1.01495	2.62954	0.00855003	0.0438057	Bacteria	Proteobacteria	Gammaproteobacteria	Pseudomonadales	Pseudomonadaceae	unclassified	ASV42	sludge vs cast
		213.551	-1.5676	0.52094	-3.00918	0.00261956	0.0167249	Bacteria	Proteobacteria	Gammaproteobacteria	Burkholderiales	Comamonadaceae	unclassified	ASV36	sludge vs cast
		264.327	-3.31296	0.743847	-4.45382	8.43553e-06	9.21248e-05	Bacteria	Proteobacteria	Gammaproteobacteria	Pseudomonadales	Moraxellaceae	Acinetobacter	ASV13	sludge vs cast
		150.409	-3.9481	0.754381	-5.23355	1.66281e-07	2.5558e-06	Bacteria	Campilobacterota	Campylobacteria	Campylobacterales	Arcobacteraceae	Arcobacter	ASV12	sludge vs cast
		6.37637	-4.12613	1.53494	-2.68813	0.00718527	0.0379858	Bacteria	Bacteroidota	Bacteroidia	Chitinophagales	Saprospiraceae	OLB8	ASV271	sludge vs cast
		9.13171	-4.38667	1.45666	-3.01145	0.00260003	0.0167249	Bacteria	Bacteroidota	Bacteroidia	Sphingobacteriales	env.OPS 17	unclassified	ASV379	sludge vs cast
		15.7862	-5.40684	1.95883	-2.76024	0.00577592	0.0313334	Bacteria	Proteobacteria	unclassified	unclassified	unclassified	unclassified	ASV68	sludge vs cast
		3.12197	-5.45361	1.78987	-3.04692	0.00231195	0.0149916	Bacteria	Desulfobacterota	Desulfovibrionia	Desulfovibrionales	Desulfomicrobiaceae	Desulfomicrobium	ASV422	sludge vs cast
		3.78156	-5.7307	1.74381	-3.2863	0.00101512	0.00702123	Bacteria	Proteobacteria	Gammaproteobacteria	Burkholderiales	Methylophilaceae	Methylotenera	ASV405	sludge vs cast
		3.90626	-5.77672	1.71636	-3.36567	0.00076357	0.00551098	Bacteria	Firmicutes	Clostridia	Clostridiales	Clostridiaceae	Proteiniclasticum	ASV590	sludge vs cast
		3.91009	-5.77878	1.69984	-3.3996	0.000674833	0.00491326	Bacteria	Bacteroidota	Ignavibacteria	Ignavibacteriales	Ignavibacteriaceae	Ignavibacterium	ASV372	sludge vs cast
		4.26555	-5.90367	1.73133	-3.4099	0.000649859	0.0047733	Bacteria	Proteobacteria	Gammaproteobacteria	Xanthomonadales	Xanthomonadaceae	Stenotrophomonas	ASV504	sludge vs cast
		46.8437	-5.90608	1.54185	-3.83051	0.000127876	0.00107209	Bacteria	Bacteroidota	Bacteroidia	Flavobacteriales	Flavobacteriaceae	Myroides	ASV71	sludge vs cast
		4.73185	-6.0539	1.65124	-3.66628	0.000246104	0.0019454	Bacteria	Bacteroidota	Bacteroidia	Cytophagales	Spirosomaceae	Runella	ASV441	sludge vs cast
		4.76894	-6.06522	2.22055	-2.73141	0.00630642	0.0337699	Bacteria	Firmicutes	Clostridia	Peptostreptococcales-Tissierellales	Gallicola	unclassified	ASV319	sludge vs cast
		5.46988	-6.26256	2.20246	-2.84344	0.00446293	0.0254487	Bacteria	Firmicutes	Clostridia	Peptostreptococcales-Tissierellales	Anaerovoracaceae	unclassified	ASV309	sludge vs cast
		9.0099	-6.32377	1.3754	-4.59776	4.27066e-06	4.79007e-05	Bacteria	Proteobacteria	Alphaproteobacteria	Rhizobiales	Hyphomicrobiaceae	Hyphomicrobium	ASV266	sludge vs cast
		5.75908	-6.33675	2.21847	-2.85636	0.00428523	0.0246996	Bacteria	Firmicutes	Clostridia	Peptostreptococcales-Tissierellales	Alkaliphilus	unclassified	ASV310	sludge vs cast
		6.00055	-6.39626	1.61414	-3.96265	7.41234e-05	0.000654494	Bacteria	Proteobacteria	Gammaproteobacteria	Enterobacterales	Morganellaceae	Providencia	ASV285	sludge vs cast
		6.21986	-6.44715	1.63852	-3.93474	8.32881e-05	0.000727675	Bacteria	Firmicutes	Bacilli	Bacillales	Planococcaceae	Kurthia	ASV282	sludge vs cast
		6.27977	-6.46098	1.62099	-3.98581	6.72489e-05	0.000613369	Bacteria	Bacteroidota	Bacteroidia	Bacteroidales	Rikenellaceae	Anaerocella	ASV277	sludge vs cast
		6.49948	-6.51171	2.22541	-2.92608	0.00343267	0.0208862	Bacteria	Bacteroidota	Bacteroidia	Bacteroidales	unclassified	unclassified	ASV264	sludge vs cast
		6.5158	-6.51453	1.56195	-4.17077	3.03575e-05	0.000299961	Bacteria	Bacteroidota	Bacteroidia	Bacteroidales	Dysgonomonadaceae	Dysgonomonas	ASV583	sludge vs cast
		27.854	-6.52786	1.77449	-3.67872	0.000234411	0.00188894	Bacteria	Bacteroidota	Kapabacteria	Kapabacteriales	unclassified	unclassified	ASV29	sludge vs cast
		8.48491	-6.53865	1.78691	-3.6592	0.000253005	0.00196256	Bacteria	Planctomycetota	Planctomycetes	Planctomycetales	Rubinisphaeraceae	unclassified	ASV253	sludge vs cast
		7.59278	-6.73585	2.17858	-3.09186	0.00198905	0.0131025	Bacteria	Actinobacteriota	Actinobacteria	Micrococcales	Intrasporangiaceae	Tetrasphaera	ASV367	sludge vs cast
		7.69373	-6.75513	1.5358	-4.39846	1.09024e-05	0.000116013	Bacteria	Fusobacteriota	Fusobacteriia	Fusobacteriales	Fusobacteriaceae	Fusobacterium	ASV240	sludge vs cast
		12.9405	-6.75635	1.70068	-3.97274	7.10513e-05	0.000634114	Bacteria	Bacteroidota	Bacteroidia	Chitinophagales	unclassified	unclassified	ASV281	sludge vs cast
		7.99103	-6.76778	1.65798	-4.08196	4.46582e-05	0.000416856	Bacteria	Planctomycetota	Planctomycetes	Planctomycetales	Rubinisphaeraceae	SH-PL14	ASV321	sludge vs cast
		7.82247	-6.77904	1.50699	-4.49838	6.84722e-06	7.57759e-05	Bacteria	Firmicutes	Clostridia	Christensenellales	Christensenellaceae	Christensenellaceae R-7 group	ASV219	sludge vs cast
		11.3804	-6.90125	1.37373	-5.02371	5.06817e-07	7.01097e-06	Bacteria	Planctomycetota	Planctomycetes	Pirellulales	Pirellulaceae	Pirellula	ASV196	sludge vs cast
		9.73482	-7.01044	2.22831	-3.14608	0.00165477	0.0111664	Bacteria	Bacteroidota	Bacteroidia	Chitinophagales	Chitinophagaceae	Niabella	ASV188	sludge vs cast
		10.466	-7.08774	1.61671	-4.38405	1.16491e-05	0.00012086	Bacteria	Bacteroidota	Bacteroidia	Flavobacteriales	Crocinitomicaceae	Fluviicola	ASV415	sludge vs cast
		9.74856	-7.09601	1.45452	-4.87861	1.06837e-06	1.38555e-05	Bacteria	Bacteroidota	Bacteroidia	Bacteroidales	Paludibacteraceae	Paludibacter	ASV213	sludge vs cast
		10.0676	-7.14294	1.44997	-4.92628	8.38089e-07	1.14035e-05	Bacteria	Firmicutes	Clostridia	Peptostreptococcales-Tissierellales	Peptostreptococcaceae	Peptostreptococcus	ASV172	sludge vs cast
		10.0839	-7.14522	1.46027	-4.89307	9.92743e-07	1.3079e-05	Bacteria	Bacteroidota	Bacteroidia	Cytophagales	Spirosomaceae	Lacihabitans	ASV171	sludge vs cast
		11.1013	-7.28383	1.44655	-5.0353	4.77098e-07	6.71172e-06	Bacteria	Verrucomicrobiota	Verrucomicrobiae	Verrucomicrobiales	DEV007	unclassified	ASV301	sludge vs cast
		11.2223	-7.29948	1.41847	-5.14603	2.66058e-07	3.80739e-06	Bacteria	Bacteroidota	SJA-28	unclassified	unclassified	unclassified	ASV315	sludge vs cast
		11.3549	-7.31634	1.49498	-4.89394	9.88364e-07	1.3079e-05	Bacteria	Firmicutes	Clostridia	Lachnospirales	Lachnospiraceae	XBB1006	ASV155	sludge vs cast
		12.8978	-7.50003	1.40479	-5.33889	9.35184e-08	1.6515e-06	Bacteria	Bacteroidota	Ignavibacteria	Ignavibacteriales	PHOS-HE36	unclassified	ASV140	sludge vs cast
		17.5617	-7.51621	1.59258	-4.71951	2.36411e-06	2.84379e-05	Bacteria	Proteobacteria	Gammaproteobacteria	Xanthomonadales	Rhodanobacteraceae	Dokdonella	ASV178	sludge vs cast
		14.3046	-7.64961	1.40049	-5.46211	4.70503e-08	9.52482e-07	Bacteria	Firmicutes	Clostridia	Clostridiales	Clostridiaceae	Clostridium sensu stricto 5	ASV126	sludge vs cast
		15.1307	-7.73058	1.39437	-5.54415	2.95384e-08	6.62619e-07	Bacteria	Firmicutes	Negativicutes	Acidaminococcales	Acidaminococcaceae	Acidaminococcus	ASV259	sludge vs cast
		15.3035	-7.74645	2.15476	-3.59505	0.000324335	0.00244726	Bacteria	Proteobacteria	Gammaproteobacteria	Burkholderiales	Alcaligenaceae	Alcaligenes	ASV125	sludge vs cast
		15.5993	-7.7745	1.3931	-5.5807	2.39547e-08	5.6807e-07	Bacteria	Proteobacteria	Gammaproteobacteria	Burkholderiales	Comamonadaceae	Ottowia	ASV114	sludge vs cast
		17.3214	-7.89213	1.62628	-4.85288	1.21683e-06	1.5538e-05	Bacteria	Bacteroidota	Bacteroidia	Chitinophagales	Chitinophagaceae	Terrimonas	ASV107	sludge vs cast
		18.7973	-8.04369	1.38148	-5.8225	5.79755e-09	1.55225e-07	Bacteria	Firmicutes	Clostridia	Peptostreptococcales-Tissierellales	Peptostreptococcaceae	Acetoanaerobium	ASV97	sludge vs cast
		20.1591	-8.14435	1.39792	-5.82606	5.67501e-09	1.55225e-07	Bacteria	Bacteroidota	Bacteroidia	Bacteroidales	Bacteroidaceae	Bacteroides	ASV183	sludge vs cast
		21.2281	-8.21904	1.38738	-5.92415	3.13912e-09	8.98437e-08	Bacteria	Proteobacteria	Gammaproteobacteria	Burkholderiales	Rhodocyclaceae	unclassified	ASV185	sludge vs cast
		23.7448	-8.38047	1.33989	-6.25461	3.9851e-10	1.32305e-08	Bacteria	Bacteroidota	Bacteroidia	Flavobacteriales	Weeksellaceae	Cloacibacterium	ASV147	sludge vs cast
		31.1699	-8.77326	1.37215	-6.39381	1.61797e-10	6.10417e-09	Bacteria	Firmicutes	Clostridia	Peptostreptococcales-Tissierellales	Peptostreptococcaceae	Proteocatella	ASV54	sludge vs cast
		38.9583	-9.09483	1.29504	-7.02282	2.17435e-12	1.12794e-10	Bacteria	Bacteroidota	Bacteroidia	Bacteroidales	Tannerellaceae	Macellibacteroides	ASV49	sludge vs cast
		46.6139	-9.35374	1.34718	-6.9432	3.83316e-12	1.87148e-10	Bacteria	Bacteroidota	Bacteroidia	Sphingobacteriales	AKYH767	unclassified	ASV62	sludge vs cast
		194.832	-11.4171	1.25959	-9.06413	1.25608e-19	1.30318e-17	Bacteria	Bacteroidota	Bacteroidia	Chitinophagales	Saprospiraceae	unclassified	ASV27	sludge vs cast
		318.723	12.3894	1.26415	9.80059	1.11925e-22	1.85796e-20	Bacteria	Bacteroidota	Bacteroidia	Cytophagales	Spirosomaceae	Dyadobacter	ASV20	cast vs vermicompost
		197.843	11.7014	1.26787	9.22925	2.72533e-20	3.23146e-18	Bacteria	Proteobacteria	Gammaproteobacteria	Aeromonadales	Aeromonadaceae	Aeromonas	ASV6	cast vs vermicompost
		81.3723	10.2561	1.33673	7.67253	1.68635e-14	1.27243e-12	Bacteria	Proteobacteria	Alphaproteobacteria	Caulobacterales	Caulobacteraceae	Brevundimonas	ASV63	cast vs vermicompost
		224.759	9.10927	1.18694	7.67457	1.65969e-14	1.27243e-12	Bacteria	Bacteroidota	Bacteroidia	Flavobacteriales	Weeksellaceae	Chryseobacterium	ASV11	cast vs vermicompost
		28.9996	8.93102	1.37097	6.51439	7.29862e-11	2.88469e-09	Bacteria	Proteobacteria	Alphaproteobacteria	Sphingomonadales	Sphingomonadaceae	Sphingomonas	ASV89	cast vs vermicompost
		264.327	8.66789	1.177	7.36437	1.77992e-13	9.84888e-12	Bacteria	Proteobacteria	Gammaproteobacteria	Pseudomonadales	Moraxellaceae	Acinetobacter	ASV13	cast vs vermicompost
		21.8136	8.52054	1.35657	6.28094	3.36537e-10	1.16386e-08	Bacteria	Proteobacteria	Alphaproteobacteria	Rhizobiales	Devosiaceae	Devosia	ASV244	cast vs vermicompost
		21.8828	8.47255	1.36293	6.21643	5.08608e-10	1.62363e-08	Bacteria	Bacteroidota	Bacteroidia	Cytophagales	Spirosomaceae	unclassified	ASV110	cast vs vermicompost
		15.2173	8.00019	1.4528	5.50675	3.65512e-08	7.98354e-07	Bacteria	Proteobacteria	Alphaproteobacteria	Rhizobiales	Rhizobiaceae	Allorhizobium-Neorhizobium-Pararhizobium-Rhizobium	ASV157	cast vs vermicompost
		14.313	7.91147	1.49416	5.29492	1.1907e-07	1.97657e-06	Bacteria	Fusobacteriota	Fusobacteriia	Fusobacteriales	Fusobacteriaceae	Cetobacterium	ASV164	cast vs vermicompost
		13.1046	7.7854	1.48976	5.22594	1.73271e-07	2.61482e-06	Bacteria	Proteobacteria	Gammaproteobacteria	Burkholderiales	Alcaligenaceae	Achromobacter	ASV173	cast vs vermicompost
		12.9944	7.77351	2.63884	2.9458	0.0032212	0.0199522	Bacteria	Proteobacteria	Gammaproteobacteria	Burkholderiales	Oxalobacteraceae	unclassified	ASV167	cast vs vermicompost
		11.5355	7.60195	1.44209	5.27149	1.35317e-07	2.20223e-06	Bacteria	Proteobacteria	Alphaproteobacteria	Caulobacterales	Caulobacteraceae	Asticcacaulis	ASV186	cast vs vermicompost
		11.1967	7.55909	2.09087	3.61528	0.000300024	0.00228459	Bacteria	Proteobacteria	Alphaproteobacteria	Caulobacterales	Caulobacteraceae	Caulobacter	ASV195	cast vs vermicompost
		10.7946	7.50398	1.59326	4.70982	2.47939e-06	2.93985e-05	Bacteria	Bacteroidota	Bacteroidia	Cytophagales	Spirosomaceae	Emticicia	ASV222	cast vs vermicompost
		150.409	7.26717	1.18354	6.14021	8.24121e-10	2.44293e-08	Bacteria	Campilobacterota	Campylobacteria	Campylobacterales	Arcobacteraceae	Arcobacter	ASV12	cast vs vermicompost
		8.89274	6.94912	2.11377	3.28755	0.00101065	0.00702123	Bacteria	Proteobacteria	Alphaproteobacteria	Sphingomonadales	Sphingomonadaceae	unclassified	ASV340	cast vs vermicompost
		253.094	6.93442	1.20601	5.74991	8.92927e-09	2.24585e-07	Bacteria	Bacteroidota	Bacteroidia	Sphingobacteriales	Sphingobacteriaceae	Sphingobacterium	ASV16	cast vs vermicompost
		5.61227	6.56361	2.28707	2.86988	0.00410625	0.0240013	Bacteria	Patescibacteria	Gracilibacteria	JGI 0000069-P22	unclassified	unclassified	ASV325	cast vs vermicompost
		25.0221	6.51462	1.19602	5.4469	5.12548e-08	1.01077e-06	Bacteria	Bdellovibrionota	Bdellovibrionia	Bacteriovoracales	Bacteriovoracaceae	Peredibacter	ASV189	cast vs vermicompost
		5.08008	6.41777	2.22934	2.87877	0.00399231	0.0235966	Bacteria	Bacteroidota	Bacteroidia	Chitinophagales	Chitinophagaceae	Chitinophaga	ASV820	cast vs vermicompost
		4.57253	6.26605	2.21775	2.82541	0.00472196	0.0260578	Bacteria	Proteobacteria	Alphaproteobacteria	Rhizobiales	Beijerinckiaceae	Bosea	ASV506	cast vs vermicompost
		3.77445	5.99162	2.30955	2.59428	0.00947894	0.0473947	Bacteria	Bacteroidota	Bacteroidia	Cytophagales	Spirosomaceae	Larkinella	ASV468	cast vs vermicompost
		14.3328	5.88013	1.43569	4.09567	4.20941e-05	0.000401587	Bacteria	Cyanobacteria	Sericytochromatia	unclassified	unclassified	unclassified	ASV169	cast vs vermicompost
		9.79439	5.35441	1.63647	3.27192	0.00106821	0.00732737	Bacteria	Proteobacteria	Alphaproteobacteria	Micavibrionales	unclassified	unclassified	ASV242	cast vs vermicompost
		180.385	4.84632	1.27255	3.80836	0.00013989	0.00114959	Bacteria	Bacteroidota	Bacteroidia	Sphingobacteriales	Sphingobacteriaceae	unclassified	ASV23	cast vs vermicompost
		17.6627	4.51293	1.75237	2.57532	0.0100146	0.0494771	Bacteria	Firmicutes	Bacilli	Paenibacillales	Paenibacillaceae	Paenibacillus	ASV347	cast vs vermicompost
		152.451	4.47042	1.13908	3.92459	8.68774e-05	0.000751127	Bacteria	Bacteroidota	Bacteroidia	Chitinophagales	Chitinophagaceae	Edaphobaculum	ASV41	cast vs vermicompost
		402.815	4.0006	0.734988	5.44309	5.2365e-08	1.01077e-06	Bacteria	Bacteroidota	Bacteroidia	Sphingobacteriales	Sphingobacteriaceae	Pedobacter	ASV21	cast vs vermicompost
		88.5901	1.92959	0.58709	3.2867	0.0010137	0.00702123	Bacteria	Bacteroidota	Bacteroidia	Chitinophagales	Chitinophagaceae	Taibaiella	ASV91	cast vs vermicompost
		209.498	1.84102	0.481587	3.82283	0.000131929	0.00109501	Bacteria	Verrucomicrobiota	Verrucomicrobiae	Verrucomicrobiales	Rubritaleaceae	Luteolibacter	ASV30	cast vs vermicompost
		336.676	1.80529	0.508044	3.55342	0.000380257	0.00284337	Bacteria	Bacteroidota	Bacteroidia	Flavobacteriales	Flavobacteriaceae	Flavobacterium	ASV8	cast vs vermicompost
		550.251	-2.13103	0.485058	-4.39336	1.11613e-05	0.000117264	Bacteria	Bacteroidota	Bacteroidia	Chitinophagales	Chitinophagaceae	unclassified	ASV2	cast vs vermicompost
		142.45	-3.4404	0.735733	-4.67615	2.92316e-06	3.36976e-05	Bacteria	Verrucomicrobiota	Verrucomicrobiae	Pedosphaerales	Pedosphaeraceae	unclassified	ASV7	cast vs vermicompost
		22.7099	-3.69142	1.28286	-2.87749	0.00400858	0.0235966	Bacteria	Bacteroidota	Bacteroidia	Sphingobacteriales	NS11-12 marine group	unclassified	ASV148	cast vs vermicompost
		224.122	-3.90534	0.811458	-4.81275	1.48868e-06	1.87213e-05	Bacteria	Proteobacteria	Gammaproteobacteria	Xanthomonadales	Rhodanobacteraceae	Rhodanobacter	ASV1	cast vs vermicompost
		21.1476	-4.33368	1.29614	-3.34353	0.000827194	0.00591872	Bacteria	Proteobacteria	Gammaproteobacteria	Diplorickettsiales	Diplorickettsiaceae	Aquicella	ASV149	cast vs vermicompost
		12.4164	-4.46421	1.58073	-2.82415	0.00474063	0.0260578	Bacteria	Proteobacteria	Gammaproteobacteria	CCM19a	unclassified	unclassified	ASV47	cast vs vermicompost
		39.3947	-4.52191	0.781364	-5.7872	7.15686e-09	1.85631e-07	Bacteria	Bacteroidota	Bacteroidia	Flavobacteriales	NS9 marine group	unclassified	ASV15	cast vs vermicompost
		8.48491	-4.70838	1.80197	-2.61291	0.00897756	0.0451599	Bacteria	Planctomycetota	Planctomycetes	Planctomycetales	Rubinisphaeraceae	unclassified	ASV253	cast vs vermicompost
		33.5524	-5.00017	1.76044	-2.8403	0.00450718	0.0254487	Bacteria	Proteobacteria	Gammaproteobacteria	unclassified	unclassified	unclassified	ASV34	cast vs vermicompost
		25.0442	-5.28353	1.94611	-2.71491	0.00662928	0.0352712	Bacteria	Bacteroidota	Bacteroidia	Cytophagales	Microscillaceae	OLB12	ASV35	cast vs vermicompost
		11.3804	-5.34178	1.38546	-3.85561	0.000115443	0.000987811	Bacteria	Planctomycetota	Planctomycetes	Pirellulales	Pirellulaceae	Pirellula	ASV196	cast vs vermicompost
		9.05956	-5.4326	2.0981	-2.58929	0.00961742	0.0477992	Bacteria	Bacteroidota	Bacteroidia	Flavobacteriales	Flavobacteriaceae	unclassified	ASV96	cast vs vermicompost
		9.0099	-5.53084	1.38246	-4.00072	6.31497e-05	0.00058238	Bacteria	Proteobacteria	Alphaproteobacteria	Rhizobiales	Hyphomicrobiaceae	Hyphomicrobium	ASV266	cast vs vermicompost
		3.32726	-5.54538	1.78493	-3.10677	0.00189145	0.0125594	Bacteria	Planctomycetota	Phycisphaerae	Phycisphaerales	Phycisphaeraceae	unclassified	ASV292	cast vs vermicompost
		4.21657	-5.88897	2.29136	-2.57008	0.0101676	0.0499355	Bacteria	Myxococcota	Polyangia	Polyangiales	BIrii41	unclassified	ASV345	cast vs vermicompost
		17.5617	-5.98729	1.59901	-3.74438	0.000180842	0.00147156	Bacteria	Proteobacteria	Gammaproteobacteria	Xanthomonadales	Rhodanobacteraceae	Dokdonella	ASV178	cast vs vermicompost
		4.65896	-6.03215	2.30432	-2.61775	0.00885111	0.0450701	Bacteria	Verrucomicrobiota	Verrucomicrobiae	Pedosphaerales	Pedosphaeraceae	SH3-11	ASV207	cast vs vermicompost
		4.92331	-6.10914	2.28875	-2.6692	0.00760312	0.0396892	Bacteria	Proteobacteria	Gammaproteobacteria	Burkholderiales	unclassified	unclassified	ASV177	cast vs vermicompost
		12.9405	-6.1968	1.70359	-3.6375	0.000275293	0.00211568	Bacteria	Bacteroidota	Bacteroidia	Chitinophagales	unclassified	unclassified	ASV281	cast vs vermicompost
		6.36786	-6.48301	1.62878	-3.98028	6.88335e-05	0.000620998	Bacteria	Proteobacteria	Gammaproteobacteria	Gammaproteobacteria Incertae Sedis	Unknown Family	Candidatus Berkiella	ASV221	cast vs vermicompost
		6.6273	-6.53946	2.19258	-2.98254	0.00285863	0.0179747	Bacteria	Actinobacteriota	Actinobacteria	Corynebacteriales	Mycobacteriaceae	Mycobacterium	ASV98	cast vs vermicompost
		6.99911	-6.61732	2.27396	-2.91005	0.00361374	0.0217348	Bacteria	Proteobacteria	Alphaproteobacteria	Parvibaculales	Parvibaculaceae	Parvibaculum	ASV59	cast vs vermicompost
		7.19246	-6.65805	1.51261	-4.40168	1.07414e-05	0.000115784	Bacteria	Planctomycetota	Phycisphaerae	Tepidisphaerales	WD2101 soil group	unclassified	ASV385	cast vs vermicompost
		7.88934	-6.79083	1.65378	-4.10626	4.02122e-05	0.000392661	Bacteria	Bacteroidota	Bacteroidia	Flavobacteriales	Crocinitomicaceae	Wandonia	ASV52	cast vs vermicompost
		8.93178	-6.8552	1.44146	-4.75573	1.97728e-06	2.41345e-05	Bacteria	Proteobacteria	Alphaproteobacteria	Micropepsales	Micropepsaceae	unclassified	ASV209	cast vs vermicompost
		8.35357	-6.87492	1.68431	-4.08174	4.46991e-05	0.000416856	Bacteria	Proteobacteria	Gammaproteobacteria	Steroidobacterales	Steroidobacteraceae	Steroidobacter	ASV58	cast vs vermicompost
		8.86915	-6.96145	1.69811	-4.09954	4.13971e-05	0.000399531	Bacteria	Proteobacteria	Gammaproteobacteria	Cellvibrionales	Porticoccaceae	C1-B045	ASV57	cast vs vermicompost
		11.3126	-7.31174	1.56295	-4.67817	2.89452e-06	3.36976e-05	Bacteria	Proteobacteria	Gammaproteobacteria	Pseudomonadales	Moraxellaceae	Cavicella	ASV70	cast vs vermicompost
		11.6535	-7.35413	2.66665	-2.75782	0.00581885	0.0313614	Bacteria	Bacteroidota	Bacteroidia	Sphingobacteriales	KD3-93	unclassified	ASV77	cast vs vermicompost
		12.5135	-7.4575	1.72009	-4.33552	1.45414e-05	0.000147187	Bacteria	Proteobacteria	Alphaproteobacteria	Rickettsiales	unclassified	unclassified	ASV65	cast vs vermicompost
		15.7862	-7.48582	1.9511	-3.83671	0.000124692	0.00105606	Bacteria	Proteobacteria	unclassified	unclassified	unclassified	unclassified	ASV68	cast vs vermicompost
		13.42	-7.55773	2.65937	-2.84192	0.00448423	0.0254487	Bacteria	Proteobacteria	Gammaproteobacteria	Burkholderiales	Nitrosomonadaceae	Nitrosomonas	ASV73	cast vs vermicompost
		13.534	-7.57002	2.67209	-2.833	0.00461138	0.0258611	Bacteria	Proteobacteria	Gammaproteobacteria	Pseudomonadales	Moraxellaceae	unclassified	ASV24	cast vs vermicompost
		13.6719	-7.58461	2.68281	-2.82711	0.00469705	0.0260578	Bacteria	Actinobacteriota	Acidimicrobiia	Actinomarinales	unclassified	unclassified	ASV45	cast vs vermicompost
		15.568	-7.77211	1.46197	-5.31617	1.05972e-07	1.83243e-06	Bacteria	Bacteroidota	Bacteroidia	Flavobacteriales	Flavobacteriaceae	Arenibacter	ASV32	cast vs vermicompost
		27.854	-8.22339	1.77099	-4.64337	3.4277e-06	3.89725e-05	Bacteria	Bacteroidota	Kapabacteria	Kapabacteriales	unclassified	unclassified	ASV29	cast vs vermicompost
		23.2561	-8.35015	1.6012	-5.21494	1.83877e-07	2.72531e-06	Bacteria	Sumerlaeota	Sumerlaeia	Sumerlaeales	Sumerlaeaceae	Sumerlaea	ASV79	cast vs vermicompost
		26.1422	-8.51993	1.64265	-5.18669	2.14066e-07	3.11711e-06	Bacteria	Gemmatimonadota	Gemmatimonadetes	Gemmatimonadales	Gemmatimonadaceae	unclassified	ASV74	cast vs vermicompost
		40.5419	-9.15206	1.68991	-5.41572	6.10436e-08	1.1515e-06	Bacteria	Proteobacteria	Gammaproteobacteria	Oceanospirillales	Alcanivoracaceae1	Alcanivorax	ASV9	cast vs vermicompost
		60.3562	-9.72656	2.26544	-4.29346	1.75908e-05	0.000175908	Bacteria	Bacteroidota	Bacteroidia	Cytophagales	Microscillaceae	unclassified	ASV60	cast vs vermicompost
		80.3522	22.7289	3.14404	7.22918	4.85912e-13	5.90036e-12	Fungi	Ascomycota	Sordariomycetes	Hypocreales	Bionectriaceae	Clonostachys	ASV88	sludge vs cast
		672.336	12.3697	1.53693	8.04835	8.39207e-16	1.29696e-14	Fungi	Basidiomycota	unclassified	unclassified	unclassified	unclassified	ASV31	sludge vs cast
		214.235	10.3083	1.0189	10.1171	4.63978e-24	2.62921e-22	Fungi	Ascomycota	Sordariomycetes	Hypocreales	Nectriaceae	Fusarium	ASV133	sludge vs cast
		185.181	10.0966	0.996264	10.1345	3.88518e-24	2.62921e-22	Fungi	Basidiomycota	Agaricomycetes	Agaricales	Agaricaceae	Coprinus	ASV18	sludge vs cast
		157.846	9.97709	1.18198	8.44096	3.14743e-17	5.35063e-16	Fungi	Ascomycota	Sordariomycetes	Sordariales	Chaetomiaceae	Humicola	ASV73	sludge vs cast
		91.3071	9.63279	1.05282	9.14955	5.71703e-20	1.94379e-18	Fungi	Ascomycota	Sordariomycetes	Hypocreales	Nectriaceae	Paracremonium	ASV166	sludge vs cast
		3914.22	9.29907	0.694313	13.3932	6.62655e-41	1.12651e-38	Fungi	Mortierellomycota	Mortierellomycetes	Mortierellales	Mortierellaceae	Mortierella	ASV2	sludge vs cast
		111.972	9.2919	1.02355	9.07812	1.10462e-19	3.12976e-18	Fungi	Ascomycota	Sordariomycetes	Hypocreales	Nectriaceae	unclassified	ASV122	sludge vs cast
		64.0484	8.88421	1.00268	8.86043	7.97049e-19	1.93569e-17	Fungi	Ascomycota	Sordariomycetes	Glomerellales	Plectosphaerellaceae	Acrostalagmus	ASV165	sludge vs cast
		90.6802	8.87662	1.03764	8.55461	1.18267e-17	2.23393e-16	Fungi	Ascomycota	unclassified	unclassified	unclassified	unclassified	ASV30	sludge vs cast
		75.1705	8.84781	2.36041	3.74842	0.000177953	0.000889765	Fungi	Ascomycota	Sordariomycetes	Hypocreales	Bionectriaceae	unclassified	ASV102	sludge vs cast
		61.6927	8.60046	0.994806	8.64537	5.36312e-18	1.13966e-16	Fungi	Ascomycota	Sordariomycetes	Microascales	Microascaceae	Pseudallescheria	ASV168	sludge vs cast
		36.1466	7.69083	0.966248	7.95948	1.72769e-15	2.44757e-14	Fungi	Ascomycota	Sordariomycetes	unclassified	unclassified	unclassified	ASV317	sludge vs cast
		20.0792	7.29267	1.0138	7.19343	6.31815e-13	7.16057e-12	Fungi	Ascomycota	Pezizomycetes	Pezizales	Pyronemataceae	Boubovia	ASV104	sludge vs cast
		59.2428	6.88474	1.09381	6.29426	3.08872e-10	2.91712e-09	Fungi	Ascomycota	Sordariomycetes	Hypocreales	unclassified	unclassified	ASV138	sludge vs cast
		15.4518	6.69984	1.06637	6.28287	3.32389e-10	2.974e-09	Fungi	Mucoromycota	Mucoromycetes	Mucorales	Mucoraceae	Mucor	ASV170	sludge vs cast
		21.4227	6.67613	0.999908	6.67674	2.44316e-11	2.59586e-10	Fungi	Basidiomycota	Agaricomycetes	Agaricales	Psathyrellaceae	Coprinopsis	ASV78	sludge vs cast
		57.8879	6.48018	1.61088	4.02277	5.75185e-05	0.000305567	Fungi	Ascomycota	Pezizomycetes	Pezizales	Pyronemataceae	Pseudaleuria	ASV32	sludge vs cast
		12.892	5.8413	1.38139	4.22857	2.3518e-05	0.000133269	Fungi	Rozellomycota	unclassified	unclassified	unclassified	unclassified	ASV160	sludge vs cast
		4.68085	5.71689	1.34307	4.25658	2.07574e-05	0.000126027	Fungi	Ascomycota	Pezizomycetes	Pezizales	Pyronemataceae	Scutellinia	ASV361	sludge vs cast
		10.1796	5.67784	1.06334	5.33962	9.31415e-08	7.1973e-07	Fungi	Basidiomycota	Tremellomycetes	Cystofilobasidiales	Mrakiaceae	Tausonia	ASV456	sludge vs cast
		8.08031	5.18407	1.22054	4.24736	2.16307e-05	0.000126801	Fungi	Basidiomycota	Tremellomycetes	Cystofilobasidiales	Cystofilobasidiaceae	Cystofilobasidium	ASV451	sludge vs cast
		4.64793	4.80211	1.00943	4.75723	1.96264e-06	1.45065e-05	Fungi	Ascomycota	Saccharomycetes	Saccharomycetales	unclassified	unclassified	ASV163	sludge vs cast
		8.96972	4.53252	1.12883	4.01524	5.93865e-05	0.00030593	Fungi	Ascomycota	Saccharomycetes	Saccharomycetales	Debaryomycetaceae	Debaryomyces	ASV182	sludge vs cast
		9.55641	4.31463	1.02835	4.19566	2.7208e-05	0.000149205	Fungi	Ascomycota	Laboulbeniomycetes	Pyxidiophorales	unclassified	unclassified	ASV174	sludge vs cast
		3.0841	3.97722	1.53429	2.59223	0.00953567	0.0385968	Fungi	Basidiomycota	Cystobasidiomycetes	Cystobasidiales	Cystobasidiaceae	Cystobasidium	ASV599	sludge vs cast
		37.4105	2.92476	1.01036	2.89478	0.00379422	0.0161254	Fungi	Ascomycota	Pezizomycetes	Pezizales	Ascodesmidaceae	Cephaliophora	ASV60	sludge vs cast
		7794.99	-3.5873	0.468012	-7.66497	1.78872e-14	2.33909e-13	Fungi	Basidiomycota	Tremellomycetes	Trichosporonales	Trichosporonaceae	Apiotrichum	ASV3	sludge vs cast
		3.40721	-4.68118	1.41496	-3.30834	0.000938501	0.00419856	Fungi	Ascomycota	Saccharomycetes	Saccharomycetales	Saccharomycetales_fam_Incertae_sedis	Candida	ASV677	sludge vs cast
		2.33094	-5.69702	1.66941	-3.41259	0.000643495	0.00303873	Fungi	Ascomycota	Saccharomycetes	Saccharomycetales	Saccharomycetaceae	Kazachstania	ASV537	sludge vs cast
		178.41	-7.09205	2.53341	-2.79941	0.00511958	0.0212275	Fungi	Basidiomycota	Tremellomycetes	Trichosporonales	Trichosporonaceae	unclassified	ASV90	sludge vs cast
		31.4075	-22.4105	3.65338	-6.13418	8.55988e-10	7.2759e-09	Fungi	Basidiomycota	Tremellomycetes	Trichosporonales	Trichosporonaceae	Trichosporon	ASV144	sludge vs cast
		4.68085	6.30424	1.34307	4.69389	2.68058e-06	1.89874e-05	Fungi	Ascomycota	Pezizomycetes	Pezizales	Pyronemataceae	Scutellinia	ASV361	cast vs vermicompost
		12.892	5.76059	1.3403	4.29798	1.72359e-05	0.000108522	Fungi	Rozellomycota	unclassified	unclassified	unclassified	unclassified	ASV160	cast vs vermicompost
		7794.99	2.59858	0.469537	5.53433	3.12411e-08	2.52904e-07	Fungi	Basidiomycota	Tremellomycetes	Trichosporonales	Trichosporonaceae	Apiotrichum	ASV3	cast vs vermicompost
		91.3071	1.79541	0.531837	3.37587	0.000735839	0.00338088	Fungi	Ascomycota	Sordariomycetes	Hypocreales	Nectriaceae	Paracremonium	ASV166	cast vs vermicompost
		20.0792	1.19641	0.467023	2.56177	0.010414	0.0402361	Fungi	Ascomycota	Pezizomycetes	Pezizales	Pyronemataceae	Boubovia	ASV104	cast vs vermicompost
		8.96972	-1.75163	0.679749	-2.57688	0.00996974	0.0394152	Fungi	Ascomycota	Saccharomycetes	Saccharomycetales	Debaryomycetaceae	Debaryomyces	ASV182	cast vs vermicompost
		59.2428	-2.21064	0.605649	-3.65003	0.000262212	0.0012736	Fungi	Ascomycota	Sordariomycetes	Hypocreales	unclassified	unclassified	ASV138	cast vs vermicompost
		3914.22	-2.40976	0.530602	-4.54156	5.58392e-06	3.65103e-05	Fungi	Mortierellomycota	Mortierellomycetes	Mortierellales	Mortierellaceae	Mortierella	ASV2	cast vs vermicompost
		37.4105	-2.5645	0.854863	-2.9999	0.00270068	0.0117722	Fungi	Ascomycota	Pezizomycetes	Pezizales	Ascodesmidaceae	Cephaliophora	ASV60	cast vs vermicompost
		13.3229	-6.18962	1.32359	-4.6764	2.91957e-06	1.9853e-05	Fungi	Ascomycota	Sordariomycetes	Microascales	Microascaceae	Scedosporium	ASV57	cast vs vermicompost
		31.4075	-23.8391	3.65059	-6.53019	6.56854e-11	6.56854e-10	Fungi	Basidiomycota	Tremellomycetes	Trichosporonales	Trichosporonaceae	Trichosporon	ASV144	cast vs vermicompost
		120.224	-34.7118	3.6499	-9.51033	1.90057e-21	8.0774e-20	Fungi	Basidiomycota	Microbotryomycetes	Heterogastridiales	Heterogastridiaceae	unclassified	ASV29	cast vs vermicompost

## Sheet: Supplementary Table 3
Supplementary Table 3. Differential abundance in bacterial and fungal ASVs of slugde and casts and vermicomposts of earthworm species Eisenia andrei analyzed using negative binomial models as implemented in the package DESeq2 (Love et al., 2014)
Positive and negative log2FoldChange indicate significant increase and decrease in abundance of cast over sludge and cast over vermicompost
		baseMean	log2FoldChange	lfcSE	stat	pvalue	padj	Kingdom	Phylum	Class	Order	Family	Genus	Species	ASV	comparison
		32.1429	22.8744	3.47968	6.57373	4.9071e-11	3.4546e-08	Bacteria	Bacteroidota	Bacteroidia	Chitinophagales	Chitinophagaceae	Edaphobaculum	unclassified	ASV55	sludge vs cast
		160	11.2646	2.34913	4.79521	1.62505e-06	0.00034321	Bacteria	Proteobacteria	Gammaproteobacteria	Aeromonadales	Aeromonadaceae	Aeromonas	unclassified	ASV6	sludge vs cast
		139.157	11.0632	2.49641	4.43163	9.35216e-06	0.00094056	Bacteria	Bacteroidota	Bacteroidia	Flavobacteriales	Weeksellaceae	Chryseobacterium	unclassified	ASV11	sludge vs cast
		103.04	10.6297	2.38431	4.4582	8.26518e-06	0.00094056	Bacteria	Bacteroidota	Bacteroidia	Sphingobacteriales	Sphingobacteriaceae	Sphingobacterium	unclassified	ASV16	sludge vs cast
		94.1552	10.4996	2.35379	4.46074	8.16779e-06	0.00094056	Bacteria	Bacteroidota	Bacteroidia	Cytophagales	Spirosomaceae	Dyadobacter	unclassified	ASV20	sludge vs cast
		94.8595	10.4692	2.68632	3.89724	9.72944e-05	0.00437204	Bacteria	Proteobacteria	Gammaproteobacteria	Cellvibrionales	Cellvibrionaceae	Cellvibrio	unclassified	ASV18	sludge vs cast
		91.7588	10.4624	2.35037	4.45141	8.53089e-06	0.00094056	Bacteria	Bacteroidota	Bacteroidia	Sphingobacteriales	Sphingobacteriaceae	Pedobacter	unclassified	ASV21	sludge vs cast
		84.5161	10.3438	2.36744	4.3692	1.24704e-05	0.00108124	Bacteria	Bacteroidota	Bacteroidia	Sphingobacteriales	Sphingobacteriaceae	unclassified	unclassified	ASV23	sludge vs cast
		66.3194	9.99401	2.35852	4.23741	2.26115e-05	0.00170555	Bacteria	Verrucomicrobiota	Verrucomicrobiae	Verrucomicrobiales	Rubritaleaceae	Luteolibacter	unclassified	ASV30	sludge vs cast
		56.4346	9.76117	2.36329	4.13034	3.62234e-05	0.00239074	Bacteria	Bacteroidota	Bacteroidia	Cytophagales	Spirosomaceae	Dyadobacter	unclassified	ASV33	sludge vs cast
		90.3882	9.72277	1.7163	5.66496	1.47063e-08	6.21193e-06	Bacteria	Bacteroidota	Bacteroidia	Flavobacteriales	Flavobacteriaceae	Flavobacterium	unclassified	ASV8	sludge vs cast
		143.468	9.51568	1.72936	5.50243	3.74588e-08	1.31855e-05	Bacteria	Proteobacteria	Gammaproteobacteria	Xanthomonadales	Rhodanobacteraceae	unclassified	unclassified	ASV4	sludge vs cast
		46.5043	9.48194	2.366	4.00757	6.13455e-05	0.00332209	Bacteria	Bacteroidota	Bacteroidia	Sphingobacteriales	Sphingobacteriaceae	unclassified	unclassified	ASV38	sludge vs cast
		45.6961	9.45656	3.13854	3.01305	0.00258638	0.0385712	Bacteria	Bacteroidota	Bacteroidia	Chitinophagales	Chitinophagaceae	Edaphobaculum	unclassified	ASV41	sludge vs cast
		44.4094	9.41547	2.36008	3.98947	6.62204e-05	0.00341116	Bacteria	Bacteroidota	Bacteroidia	Sphingobacteriales	Sphingobacteriaceae	Pedobacter	unclassified	ASV39	sludge vs cast
		42.0134	9.33545	2.36134	3.95345	7.70329e-05	0.00369758	Bacteria	Proteobacteria	Gammaproteobacteria	Pseudomonadales	Pseudomonadaceae	unclassified	unclassified	ASV42	sludge vs cast
		40.3504	9.2772	2.41291	3.84482	0.000120643	0.00493895	Bacteria	Bacteroidota	Bacteroidia	Sphingobacteriales	Sphingobacteriaceae	Sphingobacterium	unclassified	ASV43	sludge vs cast
		35.9109	9.10899	2.38078	3.82605	0.000130213	0.00511578	Bacteria	Bacteroidota	Bacteroidia	Cytophagales	Spirosomaceae	Dyadobacter	unclassified	ASV48	sludge vs cast
		59.7622	9.07565	2.24234	4.0474	5.17895e-05	0.00299662	Bacteria	Bacteroidota	Bacteroidia	Flavobacteriales	Flavobacteriaceae	Flavobacterium	unclassified	ASV19	sludge vs cast
		32.7153	8.89148	2.54538	3.49319	0.000477289	0.0129235	Bacteria	Bacteroidota	Bacteroidia	Sphingobacteriales	Sphingobacteriaceae	Pedobacter	unclassified	ASV53	sludge vs cast
		91.0688	8.81578	1.74327	5.05704	4.2581e-07	0.000128473	Bacteria	Bacteroidota	Bacteroidia	Chitinophagales	Chitinophagaceae	unclassified	unclassified	ASV10	sludge vs cast
		37.6339	8.81224	1.94777	4.52427	6.06049e-06	0.00094056	Bacteria	Proteobacteria	Gammaproteobacteria	Pseudomonadales	Pseudomonadaceae	Pseudomonas	unclassified	ASV22	sludge vs cast
		29.0909	8.80515	2.37421	3.70866	0.000208358	0.00745851	Bacteria	Verrucomicrobiota	Verrucomicrobiae	Verrucomicrobiales	Rubritaleaceae	Luteolibacter	unclassified	ASV61	sludge vs cast
		28.605	8.78086	2.36097	3.71918	0.000199872	0.0072781	Bacteria	Proteobacteria	Alphaproteobacteria	Caulobacterales	Caulobacteraceae	Brevundimonas	unclassified	ASV63	sludge vs cast
		24.3167	8.54646	2.39868	3.56299	0.000366652	0.0113878	Bacteria	Bacteroidota	Bacteroidia	Sphingobacteriales	Sphingobacteriaceae	Pedobacter	unclassified	ASV76	sludge vs cast
		23.6776	8.50815	2.37086	3.58863	0.000332422	0.0106375	Bacteria	Proteobacteria	Alphaproteobacteria	Caulobacterales	Caulobacteraceae	Brevundimonas	unclassified	ASV81	sludge vs cast
		141.588	8.50034	1.71625	4.95284	7.31376e-07	0.000193083	Bacteria	Bacteroidota	Bacteroidia	Chitinophagales	Chitinophagaceae	unclassified	unclassified	ASV5	sludge vs cast
		22.484	8.43352	2.72263	3.09756	0.00195119	0.0336876	Bacteria	Bacteroidota	Bacteroidia	Cytophagales	Spirosomaceae	Dyadobacter	unclassified	ASV82	sludge vs cast
		21.9673	8.40001	2.37377	3.53868	0.000402134	0.0117959	Bacteria	Bacteroidota	Bacteroidia	Cytophagales	Spirosomaceae	Dyadobacter	unclassified	ASV84	sludge vs cast
		21.1341	8.34417	2.37043	3.5201	0.000431376	0.0121476	Bacteria	Proteobacteria	Alphaproteobacteria	Sphingomonadales	Sphingomonadaceae	Sphingomonas	unclassified	ASV89	sludge vs cast
		19.9506	8.2611	2.74526	3.00922	0.00261919	0.0386835	Bacteria	Proteobacteria	Gammaproteobacteria	Cellvibrionales	Cellvibrionaceae	Cellvibrio	unclassified	ASV92	sludge vs cast
		20.8025	8.26081	2.46347	3.35332	0.000798487	0.0181334	Bacteria	Bacteroidota	Bacteroidia	Chitinophagales	Chitinophagaceae	Taibaiella	unclassified	ASV91	sludge vs cast
		18.6113	8.16082	2.41482	3.37947	0.000726257	0.0170428	Bacteria	Bacteroidota	Bacteroidia	Flavobacteriales	Flavobacteriaceae	Flavobacterium	unclassified	ASV102	sludge vs cast
		215.153	8.14511	1.70794	4.76898	1.85164e-06	0.000355515	Bacteria	Bacteroidota	Bacteroidia	Chitinophagales	Chitinophagaceae	unclassified	unclassified	ASV2	sludge vs cast
		19.1106	8.08116	2.29271	3.52471	0.000423941	0.0120995	Bacteria	Bacteroidota	Bacteroidia	Sphingobacteriales	Sphingobacteriaceae	Sphingobacterium	unclassified	ASV85	sludge vs cast
		17.3479	8.05933	2.39058	3.37128	0.000748198	0.0173648	Bacteria	Bacteroidota	Bacteroidia	Cytophagales	Spirosomaceae	unclassified	unclassified	ASV110	sludge vs cast
		15.5334	7.90011	2.39426	3.29961	0.000968207	0.0204485	Bacteria	Bacteroidota	Bacteroidia	Flavobacteriales	Weeksellaceae	Chryseobacterium	unclassified	ASV119	sludge vs cast
		20.8026	7.80056	2.1991	3.54715	0.000389418	0.0115838	Bacteria	Verrucomicrobiota	Verrucomicrobiae	Verrucomicrobiales	Rubritaleaceae	Luteolibacter	unclassified	ASV88	sludge vs cast
		12.5919	7.59708	2.40441	3.15964	0.00157965	0.0297877	Bacteria	Bacteroidota	Bacteroidia	Sphingobacteriales	Sphingobacteriaceae	Sphingobacterium	unclassified	ASV150	sludge vs cast
		12.3338	7.56708	2.39481	3.15978	0.00157889	0.0297877	Bacteria	Proteobacteria	Alphaproteobacteria	Rhizobiales	Rhizobiaceae	Allorhizobium-Neorhizobium-Pararhizobium-Rhizobium	unclassified	ASV157	sludge vs cast
		75.6553	7.45567	2.24558	3.32016	0.000899667	0.0193887	Bacteria	Bacteroidota	Bacteroidia	Sphingobacteriales	Sphingobacteriaceae	Pedobacter	unclassified	ASV25	sludge vs cast
		11.3981	7.45326	2.40202	3.10291	0.00191626	0.0336876	Bacteria	Fusobacteriota	Fusobacteriia	Fusobacteriales	Fusobacteriaceae	Cetobacterium	unclassified	ASV164	sludge vs cast
		11.0351	7.40655	2.39789	3.08878	0.00200977	0.0336876	Bacteria	Cyanobacteria	Sericytochromatia	unclassified	unclassified	unclassified	unclassified	ASV169	sludge vs cast
		10.9001	7.38893	2.38688	3.09564	0.00196387	0.0336876	Bacteria	Verrucomicrobiota	Verrucomicrobiae	Verrucomicrobiales	Rubritaleaceae	Luteolibacter	unclassified	ASV168	sludge vs cast
		10.5991	7.34865	2.40456	3.05614	0.00224208	0.0360798	Bacteria	Proteobacteria	Gammaproteobacteria	Burkholderiales	Alcaligenaceae	Achromobacter	unclassified	ASV173	sludge vs cast
		10.5947	7.34792	2.40567	3.05442	0.00225499	0.0360798	Bacteria	Bacteroidota	Bacteroidia	Sphingobacteriales	Sphingobacteriaceae	Pedobacter	unclassified	ASV161	sludge vs cast
		10.128	7.28294	2.39097	3.04602	0.00231891	0.0363113	Bacteria	Bacteroidota	Bacteroidia	Sphingobacteriales	Sphingobacteriaceae	Pedobacter	unclassified	ASV180	sludge vs cast
		11.9768	7.26658	2.1036	3.45436	0.000551609	0.0140361	Bacteria	Proteobacteria	Gammaproteobacteria	Xanthomonadales	Xanthomonadaceae	Pseudoxanthomonas	unclassified	ASV118	sludge vs cast
		9.82051	7.23847	2.40073	3.01511	0.00256882	0.0385712	Bacteria	Bacteroidota	Bacteroidia	Chitinophagales	Chitinophagaceae	Edaphobaculum	unclassified	ASV179	sludge vs cast
		187.15	7.23404	1.76579	4.09677	4.18962e-05	0.00268136	Bacteria	Proteobacteria	Gammaproteobacteria	Xanthomonadales	Rhodanobacteraceae	Rhodanobacter	unclassified	ASV1	sludge vs cast
		9.46803	7.18587	2.39844	2.99606	0.00273496	0.0397296	Bacteria	Proteobacteria	Alphaproteobacteria	Caulobacterales	Caulobacteraceae	Asticcacaulis	unclassified	ASV186	sludge vs cast
		90.6445	7.12973	1.79738	3.96674	7.28623e-05	0.00357872	Bacteria	Verrucomicrobiota	Verrucomicrobiae	Pedosphaerales	Pedosphaeraceae	unclassified	unclassified	ASV7	sludge vs cast
		48.5118	7.04193	1.73382	4.06151	4.87564e-05	0.0029421	Bacteria	Verrucomicrobiota	Verrucomicrobiae	Verrucomicrobiales	Rubritaleaceae	Luteolibacter	unclassified	ASV17	sludge vs cast
		9.01836	6.86128	2.30253	2.97988	0.00288359	0.040601	Bacteria	Verrucomicrobiota	Verrucomicrobiae	unclassified	unclassified	unclassified	unclassified	ASV176	sludge vs cast
		7.36521	-6.99151	2.40883	-2.90245	0.00370257	0.0494925	Bacteria	Proteobacteria	Alphaproteobacteria	Rhodobacterales	Rhodobacteraceae	unclassified	unclassified	ASV274	sludge vs cast
		7.81467	-7.07683	2.41013	-2.93628	0.00332172	0.0458527	Bacteria	Bacteroidota	Bacteroidia	Bacteroidales	Tannerellaceae	Macellibacteroides	unclassified	ASV260	sludge vs cast
		7.9323	-7.09852	2.41086	-2.9444	0.00323585	0.0449613	Bacteria	Planctomycetota	Planctomycetes	Planctomycetales	Rubinisphaeraceae	unclassified	unclassified	ASV253	sludge vs cast
		8.43283	-7.18678	2.39977	-2.99478	0.00274646	0.0397296	Bacteria	Bacteroidota	Bacteroidia	Chitinophagales	Saprospiraceae	unclassified	unclassified	ASV243	sludge vs cast
		8.49552	-7.19755	2.41018	-2.98631	0.00282364	0.0400237	Bacteria	Fusobacteriota	Fusobacteriia	Fusobacteriales	Fusobacteriaceae	Fusobacterium	unclassified	ASV240	sludge vs cast
		8.63345	-7.22078	2.41592	-2.98884	0.00280038	0.0400237	Bacteria	Bacteroidota	Bacteroidia	Flavobacteriales	Weeksellaceae	Chryseobacterium	unclassified	ASV237	sludge vs cast
		8.94061	-7.27104	2.43429	-2.98692	0.002818	0.0400237	Bacteria	Bdellovibrionota	Bdellovibrionia	Bdellovibrionales	Bdellovibrionaceae	Bdellovibrio	unclassified	ASV230	sludge vs cast
		9.099	-7.29643	2.39805	-3.04265	0.00234502	0.0363113	Bacteria	Bacteroidota	Bacteroidia	Bacteroidales	Paludibacteraceae	Paludibacter	unclassified	ASV213	sludge vs cast
		9.39639	-7.34288	2.39877	-3.06111	0.0022052	0.0358259	Bacteria	Firmicutes	Clostridia	Christensenellales	Christensenellaceae	Christensenellaceae R-7 group	unclassified	ASV219	sludge vs cast
		9.44768	-7.35069	2.39793	-3.06543	0.00217357	0.035586	Bacteria	Proteobacteria	Alphaproteobacteria	Sphingomonadales	Sphingomonadaceae	Novosphingobium	unclassified	ASV218	sludge vs cast
		9.93823	-7.42353	2.40862	-3.08207	0.00205568	0.0339188	Bacteria	Bacteroidota	Bacteroidia	Flavobacteriales	Flavobacteriaceae	Flavobacterium	unclassified	ASV210	sludge vs cast
		10.2428	-7.46731	2.39902	-3.11265	0.00185417	0.0329171	Bacteria	Planctomycetota	Planctomycetes	Pirellulales	Pirellulaceae	Pirellula	unclassified	ASV196	sludge vs cast
		10.907	-7.55786	2.39183	-3.15986	0.00157845	0.0297877	Bacteria	Proteobacteria	Gammaproteobacteria	Burkholderiales	Rhodocyclaceae	unclassified	unclassified	ASV185	sludge vs cast
		11.004	-7.57067	2.38556	-3.17354	0.00150591	0.029449	Bacteria	Bacteroidota	Bacteroidia	Bacteroidales	Bacteroidaceae	Bacteroides	unclassified	ASV183	sludge vs cast
		11.5492	-7.64053	2.39309	-3.19275	0.00140924	0.027816	Bacteria	Proteobacteria	Gammaproteobacteria	Xanthomonadales	Rhodanobacteraceae	Dokdonella	unclassified	ASV178	sludge vs cast
		12.0428	-7.70087	2.38737	-3.22568	0.00125676	0.0255218	Bacteria	Bacteroidota	Bacteroidia	Cytophagales	Spirosomaceae	Lacihabitans	unclassified	ASV171	sludge vs cast
		12.0573	-7.70259	2.38584	-3.22846	0.0012446	0.0255203	Bacteria	Firmicutes	Clostridia	Peptostreptococcales-Tissierellales	Peptostreptococcaceae	Peptostreptococcus	unclassified	ASV172	sludge vs cast
		13.5296	-7.86879	2.39395	-3.28696	0.00101277	0.0211779	Bacteria	Firmicutes	Clostridia	Lachnospirales	Lachnospiraceae	XBB1006	unclassified	ASV155	sludge vs cast
		13.6567	-7.88228	2.71544	-2.90276	0.00369889	0.0494925	Bacteria	Bacteroidota	Bacteroidia	Chitinophagales	Saprospiraceae	unclassified	unclassified	ASV152	sludge vs cast
		13.8856	-7.90623	2.37976	-3.32228	0.000892837	0.0193887	Bacteria	Bacteroidota	Bacteroidia	Flavobacteriales	Weeksellaceae	Cloacibacterium	unclassified	ASV151	sludge vs cast
		14.3851	-7.95719	2.37886	-3.34495	0.00082296	0.0184903	Bacteria	Bacteroidota	Bacteroidia	Flavobacteriales	Weeksellaceae	Cloacibacterium	unclassified	ASV147	sludge vs cast
		14.7771	-7.99607	2.38329	-3.35506	0.000793479	0.0181334	Bacteria	Proteobacteria	Gammaproteobacteria	Burkholderiales	Comamonadaceae	unclassified	unclassified	ASV142	sludge vs cast
		15.3835	-8.05402	2.37577	-3.39007	0.000698742	0.0165814	Bacteria	Bacteroidota	Ignavibacteria	Ignavibacteriales	PHOS-HE36	unclassified	unclassified	ASV140	sludge vs cast
		16.1003	-8.11979	2.38222	-3.40849	0.000653225	0.0159126	Bacteria	Proteobacteria	Gammaproteobacteria	Burkholderiales	Comamonadaceae	unclassified	unclassified	ASV130	sludge vs cast
		16.5322	-8.15791	2.37353	-3.43704	0.000588107	0.0147867	Bacteria	Bacteroidota	Bacteroidia	unclassified	unclassified	unclassified	unclassified	ASV129	sludge vs cast
		17.181	-8.21346	2.37574	-3.45722	0.000545785	0.0140361	Bacteria	Firmicutes	Clostridia	Clostridiales	Clostridiaceae	Clostridium sensu stricto 5	unclassified	ASV126	sludge vs cast
		17.6026	-8.24845	2.37323	-3.47562	0.000509665	0.013289	Bacteria	Bacteroidota	Bacteroidia	Chitinophagales	Saprospiraceae	unclassified	unclassified	ASV121	sludge vs cast
		17.7972	-8.26431	2.7193	-3.03913	0.00237261	0.0363113	Bacteria	Proteobacteria	Gammaproteobacteria	Pseudomonadales	Moraxellaceae	Acinetobacter	unclassified	ASV117	sludge vs cast
		17.9724	-8.27828	2.74822	-3.01223	0.00259333	0.0385712	Bacteria	Proteobacteria	Gammaproteobacteria	Burkholderiales	Alcaligenaceae	Alcaligenes	unclassified	ASV125	sludge vs cast
		18.5771	-8.32619	2.37266	-3.50922	0.000449425	0.0123628	Bacteria	Proteobacteria	Gammaproteobacteria	Burkholderiales	Comamonadaceae	Ottowia	unclassified	ASV114	sludge vs cast
		18.7713	-8.34112	2.37744	-3.50845	0.000450727	0.0123628	Bacteria	Bacteroidota	Bacteroidia	Flavobacteriales	Flavobacteriaceae	Myroides	unclassified	ASV115	sludge vs cast
		19.1877	-8.37281	2.37148	-3.53063	0.000414575	0.0119943	Bacteria	Bacteroidota	Bacteroidia	Chitinophagales	Saprospiraceae	unclassified	unclassified	ASV111	sludge vs cast
		19.6797	-8.40936	2.3692	-3.54945	0.00038603	0.0115838	Bacteria	Bacteroidota	Bacteroidia	Chitinophagales	Chitinophagaceae	Terrimonas	unclassified	ASV107	sludge vs cast
		19.9347	-8.42784	2.72358	-3.0944	0.00197211	0.0336876	Bacteria	Campilobacterota	Campylobacteria	Campylobacterales	Arcobacteraceae	Arcobacter	unclassified	ASV108	sludge vs cast
		21.3703	-8.52822	2.36668	-3.60346	0.000314006	0.0103622	Bacteria	Bacteroidota	Bacteroidia	Chitinophagales	Saprospiraceae	unclassified	unclassified	ASV100	sludge vs cast
		22.5771	-8.60751	2.3715	-3.62956	0.000283905	0.00967108	Bacteria	Firmicutes	Clostridia	Peptostreptococcales-Tissierellales	Peptostreptococcaceae	Acetoanaerobium	unclassified	ASV97	sludge vs cast
		22.8608	-8.62553	2.37167	-3.63691	0.000275932	0.00955358	Bacteria	Bacteroidota	Bacteroidia	Flavobacteriales	Weeksellaceae	Chryseobacterium	unclassified	ASV93	sludge vs cast
		23.4487	-8.66215	2.37599	-3.64571	0.000266659	0.00938641	Bacteria	Bacteroidota	Bacteroidia	Sphingobacteriales	AKYH767	unclassified	unclassified	ASV90	sludge vs cast
		23.5	-8.66519	2.73814	-3.16462	0.00155284	0.0297877	Bacteria	Proteobacteria	Gammaproteobacteria	Pseudomonadales	Moraxellaceae	Acinetobacter	unclassified	ASV94	sludge vs cast
		30.0726	-9.02102	2.38039	-3.78972	0.000150819	0.00579147	Bacteria	Bacteroidota	Bacteroidia	Flavobacteriales	Flavobacteriaceae	Myroides	unclassified	ASV71	sludge vs cast
		32.3919	-9.12825	2.36922	-3.85285	0.00011675	0.00493153	Bacteria	Bacteroidota	Bacteroidia	Sphingobacteriales	AKYH767	unclassified	unclassified	ASV62	sludge vs cast
		33.0856	-9.15871	3.09566	-2.95857	0.00309072	0.0432292	Bacteria	Proteobacteria	Gammaproteobacteria	Burkholderiales	Comamonadaceae	unclassified	unclassified	ASV66	sludge vs cast
		36.4873	-9.30003	2.37098	-3.92245	8.76547e-05	0.00411393	Bacteria	Firmicutes	Clostridia	Peptostreptococcales-Tissierellales	Peptostreptococcaceae	Proteocatella	unclassified	ASV54	sludge vs cast
		38.7094	-9.3853	2.357	-3.98189	6.83699e-05	0.00343803	Bacteria	Bacteroidota	Bacteroidia	Bacteroidales	Tannerellaceae	Macellibacteroides	unclassified	ASV49	sludge vs cast
		50.3756	-9.76529	2.39806	-4.07217	4.65778e-05	0.00289331	Bacteria	Proteobacteria	Gammaproteobacteria	Pseudomonadales	Moraxellaceae	Acinetobacter	unclassified	ASV40	sludge vs cast
		59.8624	-10.0142	2.40983	-4.15558	3.24467e-05	0.00221056	Bacteria	Proteobacteria	Gammaproteobacteria	Pseudomonadales	Moraxellaceae	Acinetobacter	unclassified	ASV37	sludge vs cast
		66.0577	-10.1563	2.35273	-4.31684	1.58278e-05	0.0012857	Bacteria	Bacteroidota	Bacteroidia	Chitinophagales	Saprospiraceae	unclassified	unclassified	ASV31	sludge vs cast
		79.7949	-10.4289	2.35191	-4.43423	9.24034e-06	0.00094056	Bacteria	Bacteroidota	Bacteroidia	Chitinophagales	Saprospiraceae	unclassified	unclassified	ASV27	sludge vs cast
		7.33541	-21.7073	3.65244	-5.94323	2.79455e-09	1.47552e-06	Bacteria	Campilobacterota	Campylobacteria	Campylobacterales	Arcobacteraceae	Arcobacter	unclassified	ASV269	sludge vs cast
		32.1429	30.9822	3.47972	8.90364	5.4046e-19	1.14145e-15	Bacteria	Bacteroidota	Bacteroidia	Chitinophagales	Chitinophagaceae	Edaphobaculum	unclassified	ASV55	cast vs vermicompost
		160	11.3514	2.34915	4.83212	1.35089e-06	0.00031701	Bacteria	Proteobacteria	Gammaproteobacteria	Aeromonadales	Aeromonadaceae	Aeromonas	unclassified	ASV6	cast vs vermicompost
		139.157	11.15	2.49643	4.46636	7.95609e-06	0.00094056	Bacteria	Bacteroidota	Bacteroidia	Flavobacteriales	Weeksellaceae	Chryseobacterium	unclassified	ASV11	cast vs vermicompost
		103.04	10.7165	2.38433	4.49456	6.97141e-06	0.00094056	Bacteria	Bacteroidota	Bacteroidia	Sphingobacteriales	Sphingobacteriaceae	Sphingobacterium	unclassified	ASV16	cast vs vermicompost
		94.1552	10.5864	2.35381	4.49757	6.87339e-06	0.00094056	Bacteria	Bacteroidota	Bacteroidia	Cytophagales	Spirosomaceae	Dyadobacter	unclassified	ASV20	cast vs vermicompost
		91.7588	10.5492	2.35038	4.4883	7.1795e-06	0.00094056	Bacteria	Bacteroidota	Bacteroidia	Sphingobacteriales	Sphingobacteriaceae	Pedobacter	unclassified	ASV21	cast vs vermicompost
		84.5161	10.4306	2.36745	4.40582	1.05385e-05	0.00099711	Bacteria	Bacteroidota	Bacteroidia	Sphingobacteriales	Sphingobacteriaceae	unclassified	unclassified	ASV23	cast vs vermicompost
		75.6553	10.2626	2.35191	4.36352	1.27988e-05	0.00108124	Bacteria	Bacteroidota	Bacteroidia	Sphingobacteriales	Sphingobacteriaceae	Pedobacter	unclassified	ASV25	cast vs vermicompost
		66.3194	10.0808	2.35853	4.27417	1.91851e-05	0.0015007	Bacteria	Verrucomicrobiota	Verrucomicrobiae	Verrucomicrobiales	Rubritaleaceae	Luteolibacter	unclassified	ASV30	cast vs vermicompost
		56.4346	9.84794	2.3633	4.16702	3.08603e-05	0.00217257	Bacteria	Bacteroidota	Bacteroidia	Cytophagales	Spirosomaceae	Dyadobacter	unclassified	ASV33	cast vs vermicompost
		46.5043	9.5687	2.36602	4.04422	5.24976e-05	0.00299662	Bacteria	Bacteroidota	Bacteroidia	Sphingobacteriales	Sphingobacteriaceae	unclassified	unclassified	ASV38	cast vs vermicompost
		45.6961	9.54335	3.13857	3.04067	0.00236054	0.0363113	Bacteria	Bacteroidota	Bacteroidia	Chitinophagales	Chitinophagaceae	Edaphobaculum	unclassified	ASV41	cast vs vermicompost
		44.4094	9.50224	2.3601	4.02621	5.66831e-05	0.00315039	Bacteria	Bacteroidota	Bacteroidia	Sphingobacteriales	Sphingobacteriaceae	Pedobacter	unclassified	ASV39	cast vs vermicompost
		42.0134	9.42221	2.36136	3.99017	6.6027e-05	0.00341116	Bacteria	Proteobacteria	Gammaproteobacteria	Pseudomonadales	Pseudomonadaceae	unclassified	unclassified	ASV42	cast vs vermicompost
		40.3504	9.36396	2.41293	3.88075	0.000104135	0.00458195	Bacteria	Bacteroidota	Bacteroidia	Sphingobacteriales	Sphingobacteriaceae	Sphingobacterium	unclassified	ASV43	cast vs vermicompost
		35.9109	9.19576	2.38079	3.86247	0.000112245	0.00483799	Bacteria	Bacteroidota	Bacteroidia	Cytophagales	Spirosomaceae	Dyadobacter	unclassified	ASV48	cast vs vermicompost
		29.0909	8.89191	2.37423	3.74518	0.000180264	0.00667925	Bacteria	Verrucomicrobiota	Verrucomicrobiae	Verrucomicrobiales	Rubritaleaceae	Luteolibacter	unclassified	ASV61	cast vs vermicompost
		28.605	8.86763	2.36098	3.7559	0.000172718	0.00651392	Bacteria	Proteobacteria	Alphaproteobacteria	Caulobacterales	Caulobacteraceae	Brevundimonas	unclassified	ASV63	cast vs vermicompost
		24.3167	8.63322	2.39869	3.59914	0.000319272	0.0103739	Bacteria	Bacteroidota	Bacteroidia	Sphingobacteriales	Sphingobacteriaceae	Pedobacter	unclassified	ASV76	cast vs vermicompost
		23.6776	8.59491	2.37088	3.6252	0.000288738	0.0096796	Bacteria	Proteobacteria	Alphaproteobacteria	Caulobacterales	Caulobacteraceae	Brevundimonas	unclassified	ASV81	cast vs vermicompost
		22.484	8.52029	2.72265	3.12941	0.00175159	0.0318911	Bacteria	Bacteroidota	Bacteroidia	Cytophagales	Spirosomaceae	Dyadobacter	unclassified	ASV82	cast vs vermicompost
		21.9673	8.48678	2.37379	3.57521	0.000349952	0.0110313	Bacteria	Bacteroidota	Bacteroidia	Cytophagales	Spirosomaceae	Dyadobacter	unclassified	ASV84	cast vs vermicompost
		21.1341	8.43093	2.37045	3.55668	0.000375566	0.0114956	Bacteria	Proteobacteria	Alphaproteobacteria	Sphingomonadales	Sphingomonadaceae	Sphingomonas	unclassified	ASV89	cast vs vermicompost
		19.9506	8.34787	2.74529	3.0408	0.00235949	0.0363113	Bacteria	Proteobacteria	Gammaproteobacteria	Cellvibrionales	Cellvibrionaceae	Cellvibrio	unclassified	ASV92	cast vs vermicompost
		18.6113	8.24758	2.41484	3.41538	0.00063694	0.0158261	Bacteria	Bacteroidota	Bacteroidia	Flavobacteriales	Flavobacteriaceae	Flavobacterium	unclassified	ASV102	cast vs vermicompost
		17.3479	8.14609	2.3906	3.40755	0.000655489	0.0159126	Bacteria	Bacteroidota	Bacteroidia	Cytophagales	Spirosomaceae	unclassified	unclassified	ASV110	cast vs vermicompost
		15.5334	7.98687	2.39427	3.33582	0.00085048	0.0189075	Bacteria	Bacteroidota	Bacteroidia	Flavobacteriales	Weeksellaceae	Chryseobacterium	unclassified	ASV119	cast vs vermicompost
		12.5919	7.68384	2.40443	3.1957	0.00139492	0.0277931	Bacteria	Bacteroidota	Bacteroidia	Sphingobacteriales	Sphingobacteriaceae	Sphingobacterium	unclassified	ASV150	cast vs vermicompost
		133.447	7.67334	1.74421	4.39933	1.08587e-05	0.00099711	Bacteria	Proteobacteria	Gammaproteobacteria	Pseudomonadales	Moraxellaceae	Acinetobacter	unclassified	ASV13	cast vs vermicompost
		12.3338	7.65384	2.39483	3.19599	0.00139354	0.0277931	Bacteria	Proteobacteria	Alphaproteobacteria	Rhizobiales	Rhizobiaceae	Allorhizobium-Neorhizobium-Pararhizobium-Rhizobium	unclassified	ASV157	cast vs vermicompost
		11.3981	7.54002	2.40204	3.13901	0.00169519	0.0314056	Bacteria	Fusobacteriota	Fusobacteriia	Fusobacteriales	Fusobacteriaceae	Cetobacterium	unclassified	ASV164	cast vs vermicompost
		11.0351	7.49331	2.3979	3.12495	0.00177838	0.032102	Bacteria	Cyanobacteria	Sericytochromatia	unclassified	unclassified	unclassified	unclassified	ASV169	cast vs vermicompost
		10.9001	7.47569	2.3869	3.13197	0.00173637	0.0318889	Bacteria	Verrucomicrobiota	Verrucomicrobiae	Verrucomicrobiales	Rubritaleaceae	Luteolibacter	unclassified	ASV168	cast vs vermicompost
		10.5991	7.43541	2.40457	3.0922	0.0019868	0.0336876	Bacteria	Proteobacteria	Gammaproteobacteria	Burkholderiales	Alcaligenaceae	Achromobacter	unclassified	ASV173	cast vs vermicompost
		10.5947	7.43468	2.40569	3.09046	0.00199847	0.0336876	Bacteria	Bacteroidota	Bacteroidia	Sphingobacteriales	Sphingobacteriaceae	Pedobacter	unclassified	ASV161	cast vs vermicompost
		10.128	7.3697	2.39098	3.08229	0.00205417	0.0339188	Bacteria	Bacteroidota	Bacteroidia	Sphingobacteriales	Sphingobacteriaceae	Pedobacter	unclassified	ASV180	cast vs vermicompost
		9.82051	7.32523	2.40074	3.05123	0.00227904	0.0361904	Bacteria	Bacteroidota	Bacteroidia	Chitinophagales	Chitinophagaceae	Edaphobaculum	unclassified	ASV179	cast vs vermicompost
		9.46803	7.27263	2.39846	3.03221	0.00242771	0.0368873	Bacteria	Proteobacteria	Alphaproteobacteria	Caulobacterales	Caulobacteraceae	Asticcacaulis	unclassified	ASV186	cast vs vermicompost
		8.53215	7.1221	2.42945	2.93157	0.00337257	0.0462524	Bacteria	Bacteroidota	Bacteroidia	Cytophagales	Spirosomaceae	Emticicia	unclassified	ASV222	cast vs vermicompost
		148.26	6.91336	1.76517	3.91655	8.98243e-05	0.00412411	Bacteria	Campilobacterota	Campylobacteria	Campylobacterales	Arcobacteraceae	Arcobacter	unclassified	ASV12	cast vs vermicompost
		8.00512	-7.11188	2.43907	-2.91581	0.00354761	0.0480292	Bacteria	Bacteroidota	Bacteroidia	Flavobacteriales	Crocinitomicaceae	Wandonia	unclassified	ASV52	cast vs vermicompost
		8.33289	-7.16973	2.45402	-2.92163	0.00348201	0.0474452	Bacteria	Proteobacteria	Gammaproteobacteria	Steroidobacterales	Steroidobacteraceae	Steroidobacter	unclassified	ASV58	cast vs vermicompost
		9.58442	-7.37175	2.46049	-2.99605	0.00273504	0.0397296	Bacteria	Proteobacteria	Gammaproteobacteria	Cellvibrionales	Porticoccaceae	C1-B045	unclassified	ASV57	cast vs vermicompost
		10.5989	-7.51655	2.41491	-3.11256	0.00185471	0.0329171	Bacteria	Proteobacteria	Gammaproteobacteria	Pseudomonadales	Moraxellaceae	Cavicella	unclassified	ASV70	cast vs vermicompost
		12.5669	-7.76242	2.47087	-3.14157	0.00168043	0.0314056	Bacteria	Proteobacteria	Alphaproteobacteria	Rickettsiales	unclassified	unclassified	unclassified	ASV65	cast vs vermicompost
		13.1403	-7.82678	2.41416	-3.24203	0.0011868	0.0245737	Bacteria	Bacteroidota	Bacteroidia	Flavobacteriales	Flavobacteriaceae	Arenibacter	unclassified	ASV32	cast vs vermicompost
		14.2622	-7.945	2.4023	-3.30725	0.000942183	0.0200999	Bacteria	Bacteroidota	Bacteroidia	Sphingobacteriales	Sphingobacteriaceae	Pedobacter	unclassified	ASV51	cast vs vermicompost
		15.3977	-8.05541	2.41787	-3.33161	0.000863457	0.018996	Bacteria	Sumerlaeota	Sumerlaeia	Sumerlaeales	Sumerlaeaceae	Sumerlaea	unclassified	ASV79	cast vs vermicompost
		16.9963	-8.19783	2.4173	-3.39131	0.000695583	0.0165814	Bacteria	Verrucomicrobiota	Verrucomicrobiae	Pedosphaerales	Pedosphaeraceae	unclassified	unclassified	ASV50	cast vs vermicompost
		18.2856	-8.30346	2.38422	-3.48267	0.000496432	0.0131058	Bacteria	Proteobacteria	Gammaproteobacteria	Burkholderiales	Comamonadaceae	unclassified	unclassified	ASV69	cast vs vermicompost
		20.1476	-8.44336	2.42187	-3.4863	0.000489748	0.013093	Bacteria	Proteobacteria	Gammaproteobacteria	unclassified	unclassified	unclassified	unclassified	ASV34	cast vs vermicompost
		31.3513	-9.08118	2.3742	-3.82495	0.000130801	0.00511578	Bacteria	Proteobacteria	Gammaproteobacteria	Pseudomonadales	Pseudomonadaceae	unclassified	unclassified	ASV26	cast vs vermicompost
		39.4594	-9.41305	2.44948	-3.84287	0.000121603	0.00493895	Bacteria	Proteobacteria	Gammaproteobacteria	Oceanospirillales	Alcanivoracaceae1	Alcanivorax	unclassified	ASV9	cast vs vermicompost
		66.7723	-10.1719	2.42334	-4.19749	2.6989e-05	0.00196554	Bacteria	Bacteroidota	Bacteroidia	Chitinophagales	Chitinophagaceae	unclassified	unclassified	ASV14	cast vs vermicompost
		7.81042	-29.7063	3.65218	-8.13386	4.1584e-16	4.39127e-13	Bacteria	Bacteroidota	Bacteroidia	Chitinophagales	Chitinophagaceae	unclassified	unclassified	ASV75	cast vs vermicompost
		43.3499	28.5062	3.65046	7.80892	5.7679e-15	7.02242e-14	Fungi	Ascomycota	Sordariomycetes	Hypocreales	Nectriaceae	Fusarium	unclassified	ASV133	sludge vs cast
		253.573	27.8878	3.64982	7.64087	2.15761e-14	2.41553e-13	Fungi	Basidiomycota	Tremellomycetes	Trichosporonales	Trichosporonaceae	Apiotrichum	unclassified	ASV27	sludge vs cast
		287.269	27.7526	3.6498	7.60386	2.87432e-14	3.10322e-13	Fungi	Basidiomycota	Tremellomycetes	Trichosporonales	Trichosporonaceae	Apiotrichum	unclassified	ASV39	sludge vs cast
		238.971	27.7435	3.64983	7.60132	2.93117e-14	3.10322e-13	Fungi	Basidiomycota	unclassified	unclassified	unclassified	unclassified	unclassified	ASV41	sludge vs cast
		303.767	27.7164	3.6498	7.59397	3.10251e-14	3.18089e-13	Fungi	Basidiomycota	Tremellomycetes	Trichosporonales	Trichosporonaceae	Apiotrichum	unclassified	ASV26	sludge vs cast
		211.764	27.5504	3.64985	7.54837	4.40726e-14	4.38028e-13	Fungi	Basidiomycota	unclassified	unclassified	unclassified	unclassified	unclassified	ASV40	sludge vs cast
		202.394	27.5167	3.64985	7.53913	4.731e-14	4.65454e-13	Fungi	Basidiomycota	Tremellomycetes	Trichosporonales	Trichosporonaceae	Apiotrichum	unclassified	ASV37	sludge vs cast
		192.876	27.4522	3.64986	7.52144	5.41754e-14	5.27668e-13	Fungi	Basidiomycota	Tremellomycetes	Trichosporonales	Trichosporonaceae	Apiotrichum	unclassified	ASV47	sludge vs cast
		343.899	27.3219	3.64978	7.48588	7.10678e-14	6.85347e-13	Fungi	Basidiomycota	unclassified	unclassified	unclassified	unclassified	unclassified	ASV31	sludge vs cast
		106.61	27.2473	3.65	7.46502	8.32889e-14	7.87606e-13	Fungi	Mortierellomycota	Mortierellomycetes	Mortierellales	Mortierellaceae	Mortierella	unclassified	ASV67	sludge vs cast
		86.1483	27.188	3.65008	7.4486	9.43341e-14	8.58705e-13	Fungi	Mortierellomycota	Mortierellomycetes	Mortierellales	Mortierellaceae	Mortierella	unclassified	ASV62	sludge vs cast
		206.619	26.9664	3.64985	7.38836	1.48653e-13	1.23751e-12	Fungi	Basidiomycota	unclassified	unclassified	unclassified	unclassified	unclassified	ASV35	sludge vs cast
		146.382	26.5387	3.64992	7.27106	3.56686e-13	2.76719e-12	Fungi	Mortierellomycota	Mortierellomycetes	Mortierellales	Mortierellaceae	Mortierella	unclassified	ASV58	sludge vs cast
		90.8572	26.5341	3.65006	7.2695	3.60815e-13	2.76719e-12	Fungi	Mortierellomycota	Mortierellomycetes	Mortierellales	Mortierellaceae	Mortierella	unclassified	ASV59	sludge vs cast
		95.7415	26.5112	3.65004	7.26326	3.77879e-13	2.8708e-12	Fungi	Mortierellomycota	Mortierellomycetes	Mortierellales	Mortierellaceae	Mortierella	unclassified	ASV64	sludge vs cast
		167.363	26.507	3.64989	7.26242	3.8022e-13	2.8708e-12	Fungi	Basidiomycota	unclassified	unclassified	unclassified	unclassified	unclassified	ASV43	sludge vs cast
		60.7307	25.8793	3.65024	7.08974	1.3436e-12	9.69386e-12	Fungi	Mortierellomycota	Mortierellomycetes	Mortierellales	Mortierellaceae	Mortierella	elongata	ASV82	sludge vs cast
		47.7419	25.7294	3.65039	7.0484	1.8098e-12	1.26816e-11	Fungi	Ascomycota	Sordariomycetes	Hypocreales	Bionectriaceae	Clonostachys	unclassified	ASV88	sludge vs cast
		53.5768	25.7124	3.65032	7.04387	1.86971e-12	1.30078e-11	Fungi	Basidiomycota	Tremellomycetes	Trichosporonales	Trichosporonaceae	Apiotrichum	porosum	ASV114	sludge vs cast
		63.9564	25.6181	3.65021	7.01824	2.24683e-12	1.51973e-11	Fungi	Ascomycota	Sordariomycetes	Hypocreales	Bionectriaceae	Clonostachys	unclassified	ASV100	sludge vs cast
		22.8961	25.613	3.65116	7.01502	2.29918e-12	1.54441e-11	Fungi	Mortierellomycota	Mortierellomycetes	Mortierellales	Mortierellaceae	Mortierella	elongata	ASV231	sludge vs cast
		34.5513	25.523	3.65066	6.99133	2.7229e-12	1.79196e-11	Fungi	Basidiomycota	Tremellomycetes	Trichosporonales	Trichosporonaceae	Apiotrichum	unclassified	ASV113	sludge vs cast
		41.8235	25.4403	3.65049	6.96899	3.1922e-12	2.0728e-11	Fungi	Mortierellomycota	Mortierellomycetes	Mortierellales	Mortierellaceae	Mortierella	elongata	ASV137	sludge vs cast
		43.1153	25.4028	3.65047	6.95879	3.43206e-12	2.19922e-11	Fungi	Mortierellomycota	Mortierellomycetes	Mortierellales	Mortierellaceae	Mortierella	elongata	ASV98	sludge vs cast
		43.0045	25.389	3.65047	6.95499	3.52577e-12	2.24451e-11	Fungi	Ascomycota	Sordariomycetes	Hypocreales	Bionectriaceae	unclassified	unclassified	ASV119	sludge vs cast
		28.0859	25.3755	3.65089	6.95051	3.6398e-12	2.30047e-11	Fungi	Ascomycota	Sordariomycetes	Microascales	Microascaceae	Pseudallescheria	boydii	ASV194	sludge vs cast
		38.2966	25.3703	3.65057	6.94969	3.66091e-12	2.30047e-11	Fungi	Ascomycota	Sordariomycetes	Hypocreales	Bionectriaceae	Clonostachys	unclassified	ASV117	sludge vs cast
		40.3604	25.3231	3.65052	6.93685	4.00945e-12	2.48739e-11	Fungi	Ascomycota	Sordariomycetes	Hypocreales	Bionectriaceae	unclassified	unclassified	ASV102	sludge vs cast
		51.5531	25.303	3.65034	6.93167	4.15888e-12	2.56376e-11	Fungi	Basidiomycota	Tremellomycetes	Trichosporonales	Trichosporonaceae	Apiotrichum	porosum	ASV93	sludge vs cast
		38.6857	25.2544	3.65056	6.91797	4.58165e-12	2.78908e-11	Fungi	Ascomycota	Sordariomycetes	Sordariales	Chaetomiaceae	Humicola	nigrescens	ASV107	sludge vs cast
		20.8686	25.2487	3.6513	6.91498	4.67933e-12	2.82793e-11	Fungi	Ascomycota	Sordariomycetes	Hypocreales	Nectriaceae	Fusarium	unclassified	ASV176	sludge vs cast
		33.7341	25.2417	3.65069	6.91425	4.70353e-12	2.82793e-11	Fungi	Basidiomycota	Tremellomycetes	Trichosporonales	Trichosporonaceae	Apiotrichum	unclassified	ASV143	sludge vs cast
		64.1808	25.1532	3.65021	6.89089	5.54451e-12	3.3131e-11	Fungi	Ascomycota	Sordariomycetes	Sordariales	Chaetomiaceae	Humicola	nigrescens	ASV73	sludge vs cast
		34.3441	25.0907	3.65067	6.87291	6.29059e-12	3.69098e-11	Fungi	Ascomycota	Sordariomycetes	Glomerellales	Plectosphaerellaceae	Acrostalagmus	luteoalbus	ASV167	sludge vs cast
		32.1889	24.9931	3.65073	6.84604	7.59212e-12	4.40162e-11	Fungi	Ascomycota	Sordariomycetes	Hypocreales	Nectriaceae	unclassified	unclassified	ASV122	sludge vs cast
		31.1589	24.9328	3.65077	6.82947	8.52271e-12	4.91191e-11	Fungi	Ascomycota	Sordariomycetes	Hypocreales	Nectriaceae	Fusarium	unclassified	ASV153	sludge vs cast
		30.295	24.9091	3.6508	6.82292	8.92089e-12	5.11114e-11	Fungi	Basidiomycota	Tremellomycetes	Trichosporonales	Trichosporonaceae	Apiotrichum	unclassified	ASV129	sludge vs cast
		29.1543	24.9054	3.65084	6.82183	8.9888e-12	5.11994e-11	Fungi	Ascomycota	Sordariomycetes	Hypocreales	Nectriaceae	Fusarium	unclassified	ASV190	sludge vs cast
		29.9248	24.8938	3.65081	6.81871	9.18623e-12	5.20197e-11	Fungi	Mortierellomycota	Mortierellomycetes	Mortierellales	Mortierellaceae	Mortierella	elongata	ASV130	sludge vs cast
		20.723	24.8601	3.65131	6.80853	9.85993e-12	5.5512e-11	Fungi	Mortierellomycota	Mortierellomycetes	Mortierellales	Mortierellaceae	Mortierella	elongata	ASV177	sludge vs cast
		28.3911	24.8074	3.65087	6.79493	1.08364e-11	6.06587e-11	Fungi	Basidiomycota	Tremellomycetes	Trichosporonales	Trichosporonaceae	Cutaneotrichosporon	guehoae	ASV193	sludge vs cast
		30.3864	24.7113	3.6508	6.76874	1.2991e-11	7.10855e-11	Fungi	Mortierellomycota	Mortierellomycetes	Mortierellales	Mortierellaceae	Mortierella	elongata	ASV158	sludge vs cast
		19.8433	24.6623	3.65139	6.75422	1.43602e-11	7.64309e-11	Fungi	Mortierellomycota	Mortierellomycetes	Mortierellales	Mortierellaceae	Mortierella	elongata	ASV248	sludge vs cast
		20.6065	24.6017	3.65132	6.73776	1.60846e-11	8.37776e-11	Fungi	Ascomycota	Sordariomycetes	Hypocreales	Nectriaceae	Paracremonium	inflatum	ASV239	sludge vs cast
		16.6095	24.5762	3.65172	6.73005	1.69608e-11	8.68278e-11	Fungi	Ascomycota	Sordariomycetes	Hypocreales	Nectriaceae	Paracremonium	inflatum	ASV252	sludge vs cast
		16.7383	24.5747	3.6517	6.72967	1.70051e-11	8.68278e-11	Fungi	Ascomycota	Sordariomycetes	Hypocreales	Nectriaceae	Paracremonium	inflatum	ASV247	sludge vs cast
		23.5066	24.5014	3.65112	6.71066	1.93743e-11	9.67721e-11	Fungi	Ascomycota	Sordariomycetes	Hypocreales	Nectriaceae	Paracremonium	inflatum	ASV223	sludge vs cast
		15.8876	24.495	3.65181	6.70763	1.9781e-11	9.82996e-11	Fungi	Ascomycota	Sordariomycetes	Hypocreales	Nectriaceae	Fusarium	unclassified	ASV219	sludge vs cast
		22.146	24.4874	3.65121	6.70664	1.99155e-11	9.84655e-11	Fungi	Ascomycota	Sordariomycetes	Glomerellales	Plectosphaerellaceae	Acrostalagmus	luteoalbus	ASV208	sludge vs cast
		26.7425	24.4595	3.65095	6.69949	2.09145e-11	1.02882e-10	Fungi	Ascomycota	Sordariomycetes	Sordariales	Chaetomiaceae	Humicola	nigrescens	ASV139	sludge vs cast
		21.853	24.4581	3.65123	6.69858	2.10448e-11	1.03003e-10	Fungi	Ascomycota	Sordariomycetes	Microascales	Microascaceae	Pseudallescheria	boydii	ASV168	sludge vs cast
		19.6015	24.3662	3.65141	6.67309	2.50469e-11	1.21372e-10	Fungi	Ascomycota	Sordariomycetes	Hypocreales	Nectriaceae	Paracremonium	inflatum	ASV207	sludge vs cast
		19.8281	24.3224	3.65139	6.66113	2.71737e-11	1.31026e-10	Fungi	Mortierellomycota	Mortierellomycetes	Mortierellales	Mortierellaceae	Mortierella	elongata	ASV204	sludge vs cast
		14.9357	24.2817	3.65195	6.64897	2.95142e-11	1.40916e-10	Fungi	Ascomycota	Sordariomycetes	Sordariales	Chaetomiaceae	Humicola	nigrescens	ASV267	sludge vs cast
		19.9335	24.2701	3.65138	6.64684	2.9946e-11	1.4228e-10	Fungi	Ascomycota	Sordariomycetes	Sordariales	Chaetomiaceae	Humicola	nigrescens	ASV180	sludge vs cast
		27.7293	24.2074	3.6509	6.63052	3.34495e-11	1.5488e-10	Fungi	Mortierellomycota	Mortierellomycetes	Mortierellales	Mortierellaceae	Mortierella	elongata	ASV134	sludge vs cast
		19.6997	24.1877	3.6514	6.62423	3.49063e-11	1.60371e-10	Fungi	Ascomycota	Sordariomycetes	Hypocreales	Nectriaceae	Fusarium	unclassified	ASV226	sludge vs cast
		18.9217	24.1609	3.65147	6.61677	3.67123e-11	1.67877e-10	Fungi	Ascomycota	Sordariomycetes	Hypocreales	Nectriaceae	Fusarium	unclassified	ASV214	sludge vs cast
		18.848	24.1533	3.65148	6.61467	3.72383e-11	1.68698e-10	Fungi	Mortierellomycota	Mortierellomycetes	Mortierellales	Mortierellaceae	Mortierella	elongata	ASV189	sludge vs cast
		24.2755	24.1525	3.65108	6.61518	3.71097e-11	1.68698e-10	Fungi	Ascomycota	Sordariomycetes	Hypocreales	Nectriaceae	Fusarium	unclassified	ASV149	sludge vs cast
		27.986	24.1438	3.65089	6.61312	3.76291e-11	1.69679e-10	Fungi	Ascomycota	Sordariomycetes	Hypocreales	Nectriaceae	Fusarium	unclassified	ASV148	sludge vs cast
		17.5218	24.112	3.65161	6.60311	4.0261e-11	1.79882e-10	Fungi	Mortierellomycota	Mortierellomycetes	Mortierellales	Mortierellaceae	Mortierella	elongata	ASV201	sludge vs cast
		14.6162	23.9944	3.65199	6.57021	5.02432e-11	2.19448e-10	Fungi	Ascomycota	Sordariomycetes	Glomerellales	Plectosphaerellaceae	Acrostalagmus	luteoalbus	ASV251	sludge vs cast
		18.2419	23.9216	3.65154	6.55111	5.71126e-11	2.48338e-10	Fungi	Ascomycota	Sordariomycetes	Sordariales	Chaetomiaceae	Humicola	nigrescens	ASV218	sludge vs cast
		16.5784	23.9032	3.65172	6.54575	5.91971e-11	2.56258e-10	Fungi	Ascomycota	Sordariomycetes	Hypocreales	Nectriaceae	Paracremonium	inflatum	ASV212	sludge vs cast
		12.403	23.8923	3.6524	6.54154	6.08905e-11	2.62422e-10	Fungi	Basidiomycota	Tremellomycetes	Trichosporonales	Trichosporonaceae	Apiotrichum	porosum	ASV256	sludge vs cast
		16.3325	23.7601	3.65175	6.50649	7.6928e-11	3.28631e-10	Fungi	Ascomycota	Pezizomycetes	Pezizales	Ascodesmidaceae	Ascodesmis	sphaerospora	ASV280	sludge vs cast
		16.3325	23.7601	3.65175	6.50649	7.6928e-11	3.28631e-10	Fungi	Ascomycota	Sordariomycetes	Sordariales	Chaetomiaceae	Humicola	nigrescens	ASV281	sludge vs cast
		13.6481	23.7078	3.65216	6.49146	8.50082e-11	3.60676e-10	Fungi	Ascomycota	Sordariomycetes	Microascales	Microascaceae	Pseudallescheria	boydii	ASV283	sludge vs cast
		15.0608	23.6933	3.65192	6.48791	8.70372e-11	3.66988e-10	Fungi	Ascomycota	Sordariomycetes	Hypocreales	Nectriaceae	Paracremonium	inflatum	ASV225	sludge vs cast
		12.5325	23.6467	3.65238	6.47432	9.52384e-11	3.98121e-10	Fungi	Ascomycota	Sordariomycetes	Microascales	Microascaceae	Pseudallescheria	boydii	ASV254	sludge vs cast
		12.5325	23.6467	3.65238	6.47432	9.52384e-11	3.98121e-10	Fungi	Ascomycota	Sordariomycetes	Hypocreales	Nectriaceae	Paracremonium	inflatum	ASV255	sludge vs cast
		10.9904	23.5915	3.65275	6.45856	1.05705e-10	4.36257e-10	Fungi	Ascomycota	Sordariomycetes	Sordariales	Chaetomiaceae	Humicola	nigrescens	ASV293	sludge vs cast
		10.9904	23.5915	3.65275	6.45856	1.05705e-10	4.36257e-10	Fungi	Mortierellomycota	Mortierellomycetes	Mortierellales	Mortierellaceae	Mortierella	unclassified	ASV292	sludge vs cast
		11.1428	23.5071	3.65272	6.43551	1.23056e-10	5.036e-10	Fungi	Mortierellomycota	Mortierellomycetes	Mortierellales	Mortierellaceae	Mortierella	elongata	ASV347	sludge vs cast
		11.557	23.43	3.6526	6.41459	1.41198e-10	5.70651e-10	Fungi	Ascomycota	Sordariomycetes	Microascales	Microascaceae	Pseudallescheria	boydii	ASV286	sludge vs cast
		10.1973	23.4225	3.65299	6.41187	1.4375e-10	5.7382e-10	Fungi	Ascomycota	Sordariomycetes	Hypocreales	Nectriaceae	Paracremonium	inflatum	ASV306	sludge vs cast
		26.513	23.4195	3.65096	6.41461	1.41182e-10	5.70651e-10	Fungi	Mortierellomycota	Mortierellomycetes	Mortierellales	Mortierellaceae	Mortierella	elongata	ASV161	sludge vs cast
		10.043	23.2682	3.65305	6.36953	1.89612e-10	7.44687e-10	Fungi	Ascomycota	Sordariomycetes	Hypocreales	Nectriaceae	Fusarium	acutatum	ASV338	sludge vs cast
		9.15463	23.228	3.65337	6.35798	2.04423e-10	7.9963e-10	Fungi	Ascomycota	Sordariomycetes	Hypocreales	unclassified	unclassified	unclassified	ASV300	sludge vs cast
		9.06429	23.2242	3.65341	6.35686	2.05922e-10	8.02274e-10	Fungi	Ascomycota	Sordariomycetes	Hypocreales	Nectriaceae	Fusarium	unclassified	ASV332	sludge vs cast
		22.542	23.2031	3.65118	6.35496	2.08481e-10	8.09007e-10	Fungi	Ascomycota	Sordariomycetes	Glomerellales	Plectosphaerellaceae	Acrostalagmus	luteoalbus	ASV165	sludge vs cast
		8.58523	23.1712	3.65361	6.342	2.26805e-10	8.73154e-10	Fungi	Ascomycota	Sordariomycetes	unclassified	unclassified	unclassified	unclassified	ASV317	sludge vs cast
		22.2467	23.1667	3.6512	6.34495	2.22503e-10	8.59992e-10	Fungi	Ascomycota	Sordariomycetes	Hypocreales	Nectriaceae	Paracremonium	inflatum	ASV166	sludge vs cast
		21.3735	23.1422	3.65127	6.33813	2.32577e-10	8.88354e-10	Fungi	Mortierellomycota	Mortierellomycetes	Mortierellales	Mortierellaceae	Mortierella	elongata	ASV215	sludge vs cast
		8.49777	23.1215	3.65365	6.32833	2.47823e-10	9.36893e-10	Fungi	Ascomycota	Sordariomycetes	unclassified	unclassified	unclassified	unclassified	ASV341	sludge vs cast
		7.97339	22.9598	3.65391	6.28361	3.3079e-10	1.23444e-09	Fungi	Ascomycota	Sordariomycetes	unclassified	unclassified	unclassified	unclassified	ASV330	sludge vs cast
		10.2374	22.886	3.65298	6.26503	3.72749e-10	1.38572e-09	Fungi	Ascomycota	Sordariomycetes	Hypocreales	Nectriaceae	unclassified	unclassified	ASV285	sludge vs cast
		11.743	22.8099	3.65256	6.24491	4.24055e-10	1.57045e-09	Fungi	Ascomycota	Sordariomycetes	Glomerellales	Plectosphaerellaceae	Acrostalagmus	luteoalbus	ASV264	sludge vs cast
		30.2516	21.7508	3.65613	5.94913	2.69579e-09	9.61796e-09	Fungi	Ascomycota	Pezizomycetes	Pezizales	Ascodesmidaceae	Cephaliophora	unclassified	ASV60	sludge vs cast
		6.20772	20.5669	3.66515	5.61149	2.00593e-08	7.05334e-08	Fungi	Basidiomycota	Agaricomycetes	Agaricales	Agaricaceae	Coprinus	cordisporus	ASV197	sludge vs cast
		558.185	13.9733	2.90634	4.80787	1.52545e-06	5.3064e-06	Fungi	Mortierellomycota	Mortierellomycetes	Mortierellales	Mortierellaceae	Mortierella	unclassified	ASV1	sludge vs cast
		298.713	12.6577	1.99678	6.33904	2.31202e-10	8.86578e-10	Fungi	Basidiomycota	Agaricomycetes	Agaricales	Agaricaceae	Coprinus	cordisporus	ASV18	sludge vs cast
		123.433	11.2506	1.99929	5.62732	1.83032e-08	6.45916e-08	Fungi	Ascomycota	unclassified	unclassified	unclassified	unclassified	unclassified	ASV30	sludge vs cast
		35.6483	9.69354	2.30236	4.21027	2.55066e-05	8.77859e-05	Fungi	Ascomycota	Pezizomycetes	Pezizales	Pyronemataceae	Boubovia	unclassified	ASV104	sludge vs cast
		33.6772	9.33773	2.30604	4.04926	5.13807e-05	0.000176214	Fungi	Ascomycota	unclassified	unclassified	unclassified	unclassified	unclassified	ASV94	sludge vs cast
		100.479	9.22102	2.44249	3.77526	0.000159843	0.00054627	Fungi	Ascomycota	Pezizomycetes	Pezizales	Pyronemataceae	Pseudaleuria	unclassified	ASV32	sludge vs cast
		23.2797	9.13081	2.48379	3.67616	0.000236773	0.000800752	Fungi	Mucoromycota	Mucoromycetes	Mucorales	Mucoraceae	Mucor	unclassified	ASV170	sludge vs cast
		21.5951	8.40924	2.26746	3.70865	0.000208365	0.000707136	Fungi	Basidiomycota	Agaricomycetes	Agaricales	Psathyrellaceae	Coprinopsis	unclassified	ASV78	sludge vs cast
		11.0474	8.3137	2.92257	2.84465	0.00444599	0.0148811	Fungi	Basidiomycota	Agaricomycetes	Agaricales	Psathyrellaceae	Coprinopsis	narcotica	ASV299	sludge vs cast
		16.6265	8.19131	3.11412	2.63038	0.00852901	0.0283524	Fungi	Basidiomycota	Agaricomycetes	Agaricales	Agaricaceae	Coprinus	cordisporus	ASV66	sludge vs cast
		10.2128	7.73478	2.29825	3.36551	0.000764026	0.00257495	Fungi	Ascomycota	Laboulbeniomycetes	Pyxidiophorales	unclassified	unclassified	unclassified	ASV174	sludge vs cast
		8.88645	7.5575	2.03001	3.72289	0.000196957	0.000670756	Fungi	Ascomycota	Saccharomycetes	Saccharomycetales	unclassified	unclassified	unclassified	ASV163	sludge vs cast
		26.7474	7.2219	2.71972	2.65538	0.0079218	0.0264241	Fungi	Rozellomycota	unclassified	unclassified	unclassified	unclassified	unclassified	ASV160	sludge vs cast
		12.9933	7.19026	2.29687	3.13046	0.00174531	0.00586183	Fungi	Ascomycota	Saccharomycetes	Saccharomycetales	Debaryomycetaceae	Debaryomyces	unclassified	ASV182	sludge vs cast
		3.48495	-19.9895	3.65527	-5.46868	4.53398e-08	1.58283e-07	Fungi	Basidiomycota	Tremellomycetes	Trichosporonales	Trichosporonaceae	unclassified	unclassified	ASV90	sludge vs cast
		4.21995	-20.205	3.65431	-5.52908	3.21918e-08	1.12787e-07	Fungi	Basidiomycota	Tremellomycetes	Trichosporonales	Trichosporonaceae	Apiotrichum	scarabaeorum	ASV173	sludge vs cast
		8.77202	-21.2311	3.65193	-5.81368	6.1116e-09	2.16462e-08	Fungi	Basidiomycota	Tremellomycetes	Trichosporonales	Trichosporonaceae	Cutaneotrichosporon	unclassified	ASV95	sludge vs cast
		12.2891	-21.6533	3.65129	-5.9303	3.02374e-09	1.07486e-08	Fungi	Basidiomycota	Tremellomycetes	Trichosporonales	Trichosporonaceae	unclassified	unclassified	ASV316	sludge vs cast
		15.4041	-21.779	3.65097	-5.96528	2.44221e-09	8.74527e-09	Fungi	Basidiomycota	Tremellomycetes	Trichosporonales	Trichosporonaceae	Apiotrichum	unclassified	ASV34	sludge vs cast
		13.8679	-21.8213	3.65111	-5.97663	2.27794e-09	8.18715e-09	Fungi	Basidiomycota	Tremellomycetes	Trichosporonales	Trichosporonaceae	Apiotrichum	unclassified	ASV46	sludge vs cast
		16.8502	-21.8274	3.65086	-5.9787	2.24921e-09	8.11383e-09	Fungi	Basidiomycota	Tremellomycetes	Trichosporonales	Trichosporonaceae	Apiotrichum	unclassified	ASV42	sludge vs cast
		14.0843	-21.8488	3.65109	-5.98418	2.17482e-09	7.87462e-09	Fungi	Basidiomycota	Tremellomycetes	Trichosporonales	Trichosporonaceae	unclassified	unclassified	ASV326	sludge vs cast
		18.8526	-22.2424	3.65074	-6.09257	1.11112e-09	4.03819e-09	Fungi	Basidiomycota	Tremellomycetes	Trichosporonales	Trichosporonaceae	Apiotrichum	montevideense	ASV241	sludge vs cast
		19.0753	-22.2827	3.65072	-6.10364	1.03681e-09	3.78223e-09	Fungi	Basidiomycota	Tremellomycetes	Trichosporonales	Trichosporonaceae	Apiotrichum	unclassified	ASV36	sludge vs cast
		23.3856	-22.5382	3.65053	-6.17395	6.66029e-10	2.43877e-09	Fungi	Basidiomycota	Tremellomycetes	Trichosporonales	Trichosporonaceae	Apiotrichum	unclassified	ASV52	sludge vs cast
		24.4385	-22.56	3.6505	-6.17997	6.41129e-10	2.35645e-09	Fungi	Basidiomycota	Tremellomycetes	Trichosporonales	Trichosporonaceae	Apiotrichum	scarabaeorum	ASV205	sludge vs cast
		25.3978	-22.6676	3.65047	-6.20952	5.31483e-10	1.96085e-09	Fungi	Basidiomycota	Tremellomycetes	Trichosporonales	Trichosporonaceae	Apiotrichum	unclassified	ASV49	sludge vs cast
		32.2162	-23.0006	3.6503	-6.30102	2.95702e-10	1.11202e-09	Fungi	Basidiomycota	Tremellomycetes	Trichosporonales	Trichosporonaceae	Apiotrichum	unclassified	ASV44	sludge vs cast
		35.4653	-23.1218	3.65025	-6.33432	2.38393e-10	9.07013e-10	Fungi	Basidiomycota	Tremellomycetes	Trichosporonales	Trichosporonaceae	Apiotrichum	montevideense	ASV179	sludge vs cast
		40.9775	-23.2921	3.65017	-6.38111	1.75814e-10	6.9611e-10	Fungi	Basidiomycota	Tremellomycetes	Trichosporonales	Trichosporonaceae	Apiotrichum	unclassified	ASV12	sludge vs cast
		42.1489	-23.3367	3.65016	-6.39333	1.62313e-10	6.45277e-10	Fungi	Basidiomycota	Tremellomycetes	Trichosporonales	Trichosporonaceae	Apiotrichum	unclassified	ASV11	sludge vs cast
		43.1919	-23.4046	3.65015	-6.41197	1.43654e-10	5.7382e-10	Fungi	Basidiomycota	Tremellomycetes	Trichosporonales	Trichosporonaceae	Apiotrichum	unclassified	ASV17	sludge vs cast
		46.1741	-23.4679	3.65012	-6.42934	1.28158e-10	5.22285e-10	Fungi	Basidiomycota	Tremellomycetes	Trichosporonales	Trichosporonaceae	Apiotrichum	unclassified	ASV15	sludge vs cast
		60.4273	-23.5176	3.65002	-6.44315	1.17019e-10	4.80915e-10	Fungi	Basidiomycota	Tremellomycetes	Trichosporonales	Trichosporonaceae	Apiotrichum	unclassified	ASV23	sludge vs cast
		53.9615	-23.6932	3.65006	-6.49117	8.51699e-11	3.60676e-10	Fungi	Basidiomycota	Tremellomycetes	Trichosporonales	Trichosporonaceae	unclassified	unclassified	ASV125	sludge vs cast
		74.0445	-24.1336	3.64996	-6.61202	3.79106e-11	1.70161e-10	Fungi	Basidiomycota	Tremellomycetes	Trichosporonales	Trichosporonaceae	Apiotrichum	unclassified	ASV19	sludge vs cast
		490.065	-26.6992	3.64973	-7.3154	2.56617e-13	2.08287e-12	Fungi	Basidiomycota	Tremellomycetes	Trichosporonales	Trichosporonaceae	Apiotrichum	unclassified	ASV24	sludge vs cast
		1362.27	-27.9036	3.64971	-7.64543	2.08254e-14	2.35859e-13	Fungi	Basidiomycota	Tremellomycetes	Trichosporonales	Trichosporonaceae	Apiotrichum	unclassified	ASV6	sludge vs cast
		2011.85	-28.978	3.6497	-7.93984	2.02448e-15	2.56084e-14	Fungi	Basidiomycota	Tremellomycetes	Trichosporonales	Trichosporonaceae	Apiotrichum	unclassified	ASV3	sludge vs cast
		303.767	45.9727	3.64985	12.5958	2.22753e-36	2.10185e-33	Fungi	Basidiomycota	Tremellomycetes	Trichosporonales	Trichosporonaceae	Apiotrichum	unclassified	ASV26	cast vs vermicompost
		343.899	45.7817	3.64984	12.5435	4.31592e-36	2.10185e-33	Fungi	Basidiomycota	unclassified	unclassified	unclassified	unclassified	unclassified	ASV31	cast vs vermicompost
		167.363	44.2307	3.64994	12.1182	8.46049e-34	1.6481e-31	Fungi	Basidiomycota	unclassified	unclassified	unclassified	unclassified	unclassified	ASV43	cast vs vermicompost
		146.382	43.8431	3.64997	12.0119	3.07635e-33	4.99394e-31	Fungi	Mortierellomycota	Mortierellomycetes	Mortierellales	Mortierellaceae	Mortierella	unclassified	ASV58	cast vs vermicompost
		287.269	43.3691	3.64985	11.8824	1.46104e-32	2.03294e-30	Fungi	Basidiomycota	Tremellomycetes	Trichosporonales	Trichosporonaceae	Apiotrichum	unclassified	ASV39	cast vs vermicompost
		206.619	42.561	3.6499	11.6609	2.02004e-31	2.4594e-29	Fungi	Basidiomycota	unclassified	unclassified	unclassified	unclassified	unclassified	ASV35	cast vs vermicompost
		63.9564	42.3069	3.65027	11.5901	4.62678e-31	5.0072e-29	Fungi	Ascomycota	Sordariomycetes	Hypocreales	Bionectriaceae	Clonostachys	unclassified	ASV100	cast vs vermicompost
		64.1808	42.1381	3.65026	11.5438	7.93026e-31	7.72408e-29	Fungi	Ascomycota	Sordariomycetes	Sordariales	Chaetomiaceae	Humicola	nigrescens	ASV73	cast vs vermicompost
		24.2755	41.1413	3.65113	11.2681	1.88548e-29	1.6695e-27	Fungi	Ascomycota	Sordariomycetes	Hypocreales	Nectriaceae	Fusarium	unclassified	ASV149	cast vs vermicompost
		21.3735	40.538	3.65132	11.1023	1.22268e-28	8.62216e-27	Fungi	Mortierellomycota	Mortierellomycetes	Mortierellales	Mortierellaceae	Mortierella	elongata	ASV215	cast vs vermicompost
		51.5531	39.7552	3.65039	10.8907	1.27703e-27	7.27873e-26	Fungi	Basidiomycota	Tremellomycetes	Trichosporonales	Trichosporonaceae	Apiotrichum	porosum	ASV93	cast vs vermicompost
		22.2467	39.6498	3.65125	10.8592	1.80269e-27	8.77908e-26	Fungi	Ascomycota	Sordariomycetes	Hypocreales	Nectriaceae	Paracremonium	inflatum	ASV166	cast vs vermicompost
		22.542	39.4408	3.65123	10.8021	3.36592e-27	1.56115e-25	Fungi	Ascomycota	Sordariomycetes	Glomerellales	Plectosphaerellaceae	Acrostalagmus	luteoalbus	ASV165	cast vs vermicompost
		30.3864	38.7914	3.65085	10.6253	2.2723e-26	1.00601e-24	Fungi	Mortierellomycota	Mortierellomycetes	Mortierellales	Mortierellaceae	Mortierella	elongata	ASV158	cast vs vermicompost
		22.8961	38.4872	3.65121	10.541	5.59305e-26	2.17905e-24	Fungi	Mortierellomycota	Mortierellomycetes	Mortierellales	Mortierellaceae	Mortierella	elongata	ASV231	cast vs vermicompost
		238.971	38.4867	3.64988	10.5447	5.37698e-26	2.17905e-24	Fungi	Basidiomycota	unclassified	unclassified	unclassified	unclassified	unclassified	ASV41	cast vs vermicompost
		26.7425	38.285	3.651	10.4862	1.00002e-25	3.74621e-24	Fungi	Ascomycota	Sordariomycetes	Sordariales	Chaetomiaceae	Humicola	nigrescens	ASV139	cast vs vermicompost
		211.764	38.2163	3.6499	10.4705	1.17999e-25	4.25671e-24	Fungi	Basidiomycota	unclassified	unclassified	unclassified	unclassified	unclassified	ASV40	cast vs vermicompost
		29.1543	37.6733	3.6509	10.3189	5.7862e-25	1.94336e-23	Fungi	Ascomycota	Sordariomycetes	Hypocreales	Nectriaceae	Fusarium	unclassified	ASV190	cast vs vermicompost
		27.986	37.2735	3.65094	10.2093	1.80202e-24	5.85055e-23	Fungi	Ascomycota	Sordariomycetes	Hypocreales	Nectriaceae	Fusarium	unclassified	ASV148	cast vs vermicompost
		27.7293	36.7917	3.65095	10.0773	6.96327e-24	2.18781e-22	Fungi	Mortierellomycota	Mortierellomycetes	Mortierellales	Mortierellaceae	Mortierella	elongata	ASV134	cast vs vermicompost
		16.3325	36.6053	3.6518	10.0239	1.19681e-23	3.53239e-22	Fungi	Ascomycota	Pezizomycetes	Pezizales	Ascodesmidaceae	Ascodesmis	sphaerospora	ASV280	cast vs vermicompost
		16.3325	36.6053	3.6518	10.0239	1.19681e-23	3.53239e-22	Fungi	Ascomycota	Sordariomycetes	Sordariales	Chaetomiaceae	Humicola	nigrescens	ASV281	cast vs vermicompost
		38.2966	36.1746	3.65062	9.90916	3.79812e-23	1.08805e-21	Fungi	Ascomycota	Sordariomycetes	Hypocreales	Bionectriaceae	Clonostachys	unclassified	ASV117	cast vs vermicompost
		16.5784	35.4652	3.65177	9.71178	2.68595e-22	7.47461e-21	Fungi	Ascomycota	Sordariomycetes	Hypocreales	Nectriaceae	Paracremonium	inflatum	ASV212	cast vs vermicompost
		15.0608	35.3249	3.65198	9.67283	3.93359e-22	1.03549e-20	Fungi	Ascomycota	Sordariomycetes	Hypocreales	Nectriaceae	Paracremonium	inflatum	ASV225	cast vs vermicompost
		41.8235	35.3128	3.65055	9.67331	3.91525e-22	1.03549e-20	Fungi	Mortierellomycota	Mortierellomycetes	Mortierellales	Mortierellaceae	Mortierella	elongata	ASV137	cast vs vermicompost
		86.1483	34.8799	3.65013	9.5558	1.22632e-21	3.04226e-20	Fungi	Mortierellomycota	Mortierellomycetes	Mortierellales	Mortierellaceae	Mortierella	unclassified	ASV62	cast vs vermicompost
		26.513	34.8597	3.65101	9.54796	1.32273e-21	3.1423e-20	Fungi	Mortierellomycota	Mortierellomycetes	Mortierellales	Mortierellaceae	Mortierella	elongata	ASV161	cast vs vermicompost
		18.2419	33.904	3.65159	9.28473	1.62117e-20	3.67213e-19	Fungi	Ascomycota	Sordariomycetes	Sordariales	Chaetomiaceae	Humicola	nigrescens	ASV218	cast vs vermicompost
		106.61	32.6394	3.65005	8.94216	3.81645e-19	8.08092e-18	Fungi	Mortierellomycota	Mortierellomycetes	Mortierellales	Mortierellaceae	Mortierella	unclassified	ASV67	cast vs vermicompost
		192.876	32.0714	3.64991	8.78691	1.53733e-18	2.99473e-17	Fungi	Basidiomycota	Tremellomycetes	Trichosporonales	Trichosporonaceae	Apiotrichum	unclassified	ASV47	cast vs vermicompost
		11.557	31.9549	3.65266	8.74841	2.16387e-18	4.13256e-17	Fungi	Ascomycota	Sordariomycetes	Microascales	Microascaceae	Pseudallescheria	boydii	ASV286	cast vs vermicompost
		15.8876	31.8291	3.65186	8.71585	2.88586e-18	5.20525e-17	Fungi	Ascomycota	Sordariomycetes	Hypocreales	Nectriaceae	Fusarium	unclassified	ASV219	cast vs vermicompost
		19.9335	31.5866	3.65143	8.65048	5.12827e-18	9.08171e-17	Fungi	Ascomycota	Sordariomycetes	Sordariales	Chaetomiaceae	Humicola	nigrescens	ASV180	cast vs vermicompost
		16.7383	31.5353	3.65175	8.63567	5.8384e-18	1.01546e-16	Fungi	Ascomycota	Sordariomycetes	Hypocreales	Nectriaceae	Paracremonium	inflatum	ASV247	cast vs vermicompost
		18.9217	31.3748	3.65152	8.59226	8.52787e-18	1.44002e-16	Fungi	Ascomycota	Sordariomycetes	Hypocreales	Nectriaceae	Fusarium	unclassified	ASV214	cast vs vermicompost
		19.6997	31.3116	3.65145	8.57511	9.89936e-18	1.63365e-16	Fungi	Ascomycota	Sordariomycetes	Hypocreales	Nectriaceae	Fusarium	unclassified	ASV226	cast vs vermicompost
		20.8686	31.1728	3.65135	8.53734	1.37346e-17	2.15766e-16	Fungi	Ascomycota	Sordariomycetes	Hypocreales	Nectriaceae	Fusarium	unclassified	ASV176	cast vs vermicompost
		18.848	31.1033	3.65153	8.5179	1.62476e-17	2.51193e-16	Fungi	Mortierellomycota	Mortierellomycetes	Mortierellales	Mortierellaceae	Mortierella	elongata	ASV189	cast vs vermicompost
		28.0859	31.0742	3.65094	8.5113	1.71997e-17	2.61758e-16	Fungi	Ascomycota	Sordariomycetes	Microascales	Microascaceae	Pseudallescheria	boydii	ASV194	cast vs vermicompost
		95.7415	30.8039	3.65009	8.43921	3.19483e-17	4.78733e-16	Fungi	Mortierellomycota	Mortierellomycetes	Mortierellales	Mortierellaceae	Mortierella	unclassified	ASV64	cast vs vermicompost
		16.6095	30.4053	3.65177	8.32618	8.34927e-17	1.21376e-15	Fungi	Ascomycota	Sordariomycetes	Hypocreales	Nectriaceae	Paracremonium	inflatum	ASV252	cast vs vermicompost
		13.6481	30.3331	3.65221	8.3054	9.94861e-17	1.40434e-15	Fungi	Ascomycota	Sordariomycetes	Microascales	Microascaceae	Pseudallescheria	boydii	ASV283	cast vs vermicompost
		10.043	30.2559	3.6531	8.28226	1.20859e-16	1.68167e-15	Fungi	Ascomycota	Sordariomycetes	Hypocreales	Nectriaceae	Fusarium	acutatum	ASV338	cast vs vermicompost
		253.573	30.0258	3.64987	8.22653	1.9271e-16	2.64365e-15	Fungi	Basidiomycota	Tremellomycetes	Trichosporonales	Trichosporonaceae	Apiotrichum	unclassified	ASV27	cast vs vermicompost
		19.6015	29.906	3.65146	8.19015	2.60891e-16	3.52928e-15	Fungi	Ascomycota	Sordariomycetes	Hypocreales	Nectriaceae	Paracremonium	inflatum	ASV207	cast vs vermicompost
		11.743	29.5812	3.65261	8.09865	5.55743e-16	7.31478e-15	Fungi	Ascomycota	Sordariomycetes	Glomerellales	Plectosphaerellaceae	Acrostalagmus	luteoalbus	ASV264	cast vs vermicompost
		202.394	29.0049	3.6499	7.94675	1.91466e-15	2.45379e-14	Fungi	Basidiomycota	Tremellomycetes	Trichosporonales	Trichosporonaceae	Apiotrichum	unclassified	ASV37	cast vs vermicompost
		40.3604	28.9702	3.65057	7.9358	2.09136e-15	2.61152e-14	Fungi	Ascomycota	Sordariomycetes	Hypocreales	Bionectriaceae	unclassified	unclassified	ASV102	cast vs vermicompost
		7.97339	28.6589	3.65396	7.84324	4.39083e-15	5.41351e-14	Fungi	Ascomycota	Sordariomycetes	unclassified	unclassified	unclassified	unclassified	ASV330	cast vs vermicompost
		33.7341	28.3986	3.65074	7.77887	7.31733e-15	8.69156e-14	Fungi	Basidiomycota	Tremellomycetes	Trichosporonales	Trichosporonaceae	Apiotrichum	unclassified	ASV143	cast vs vermicompost
		38.6857	28.2401	3.65061	7.73573	1.02815e-14	1.20653e-13	Fungi	Ascomycota	Sordariomycetes	Sordariales	Chaetomiaceae	Humicola	nigrescens	ASV107	cast vs vermicompost
		19.8433	27.9656	3.65144	7.6588	1.87683e-14	2.15253e-13	Fungi	Mortierellomycota	Mortierellomycetes	Mortierellales	Mortierellaceae	Mortierella	elongata	ASV248	cast vs vermicompost
		60.7307	27.9564	3.65029	7.65868	1.87849e-14	2.15253e-13	Fungi	Mortierellomycota	Mortierellomycetes	Mortierellales	Mortierellaceae	Mortierella	elongata	ASV82	cast vs vermicompost
		53.5768	27.83	3.65037	7.62389	2.46148e-14	2.72441e-13	Fungi	Basidiomycota	Tremellomycetes	Trichosporonales	Trichosporonaceae	Apiotrichum	porosum	ASV114	cast vs vermicompost
		43.3499	27.7537	3.65052	7.60267	2.90086e-14	3.10322e-13	Fungi	Ascomycota	Sordariomycetes	Hypocreales	Nectriaceae	Fusarium	unclassified	ASV133	cast vs vermicompost
		90.8572	27.7385	3.65011	7.59936	2.97591e-14	3.11671e-13	Fungi	Mortierellomycota	Mortierellomycetes	Mortierellales	Mortierellaceae	Mortierella	unclassified	ASV59	cast vs vermicompost
		43.0045	27.7267	3.65052	7.59526	3.07167e-14	3.18089e-13	Fungi	Ascomycota	Sordariomycetes	Hypocreales	Bionectriaceae	unclassified	unclassified	ASV119	cast vs vermicompost
		34.5513	27.6481	3.65071	7.57333	3.63776e-14	3.69081e-13	Fungi	Basidiomycota	Tremellomycetes	Trichosporonales	Trichosporonaceae	Apiotrichum	unclassified	ASV113	cast vs vermicompost
		20.723	27.216	3.65137	7.45365	9.07954e-14	8.50334e-13	Fungi	Mortierellomycota	Mortierellomycetes	Mortierellales	Mortierellaceae	Mortierella	elongata	ASV177	cast vs vermicompost
		20.6065	27.2002	3.65138	7.44932	9.3826e-14	8.58705e-13	Fungi	Ascomycota	Sordariomycetes	Hypocreales	Nectriaceae	Paracremonium	inflatum	ASV239	cast vs vermicompost
		43.1153	27.1989	3.65052	7.4507	9.28454e-14	8.58705e-13	Fungi	Mortierellomycota	Mortierellomycetes	Mortierellales	Mortierellaceae	Mortierella	elongata	ASV98	cast vs vermicompost
		34.3441	27.1794	3.65072	7.44494	9.69919e-14	8.74723e-13	Fungi	Ascomycota	Sordariomycetes	Glomerellales	Plectosphaerellaceae	Acrostalagmus	luteoalbus	ASV167	cast vs vermicompost
		32.1889	27.0972	3.65079	7.42229	1.15114e-13	1.01928e-12	Fungi	Ascomycota	Sordariomycetes	Hypocreales	Nectriaceae	unclassified	unclassified	ASV122	cast vs vermicompost
		31.1589	27.0242	3.65082	7.40223	1.33921e-13	1.16463e-12	Fungi	Ascomycota	Sordariomycetes	Hypocreales	Nectriaceae	Fusarium	unclassified	ASV153	cast vs vermicompost
		30.295	27.0155	3.65085	7.39977	1.36417e-13	1.17584e-12	Fungi	Basidiomycota	Tremellomycetes	Trichosporonales	Trichosporonaceae	Apiotrichum	unclassified	ASV129	cast vs vermicompost
		29.9248	27.004	3.65086	7.3966	1.39715e-13	1.18333e-12	Fungi	Mortierellomycota	Mortierellomycetes	Mortierellales	Mortierellaceae	Mortierella	elongata	ASV130	cast vs vermicompost
		28.3911	26.8987	3.65093	7.36764	1.73674e-13	1.43354e-12	Fungi	Basidiomycota	Tremellomycetes	Trichosporonales	Trichosporonaceae	Cutaneotrichosporon	guehoae	ASV193	cast vs vermicompost
		23.5066	26.6646	3.65117	7.30302	2.81386e-13	2.26504e-12	Fungi	Ascomycota	Sordariomycetes	Hypocreales	Nectriaceae	Paracremonium	inflatum	ASV223	cast vs vermicompost
		22.146	26.586	3.65126	7.28131	3.30602e-13	2.6394e-12	Fungi	Ascomycota	Sordariomycetes	Glomerellales	Plectosphaerellaceae	Acrostalagmus	luteoalbus	ASV208	cast vs vermicompost
		21.853	26.5746	3.65128	7.27816	3.38401e-13	2.6797e-12	Fungi	Ascomycota	Sordariomycetes	Microascales	Microascaceae	Pseudallescheria	boydii	ASV168	cast vs vermicompost
		14.9357	26.5574	3.652	7.27203	3.54115e-13	2.76719e-12	Fungi	Ascomycota	Sordariomycetes	Sordariales	Chaetomiaceae	Humicola	nigrescens	ASV267	cast vs vermicompost
		47.7419	26.5401	3.65044	7.27038	3.58484e-13	2.76719e-12	Fungi	Ascomycota	Sordariomycetes	Hypocreales	Bionectriaceae	Clonostachys	unclassified	ASV88	cast vs vermicompost
		19.8281	26.1704	3.65144	7.16714	7.65804e-13	5.65071e-12	Fungi	Mortierellomycota	Mortierellomycetes	Mortierellales	Mortierellaceae	Mortierella	elongata	ASV204	cast vs vermicompost
		12.5325	25.9126	3.65243	7.09461	1.29714e-12	9.42848e-12	Fungi	Ascomycota	Sordariomycetes	Microascales	Microascaceae	Pseudallescheria	boydii	ASV254	cast vs vermicompost
		12.5325	25.9126	3.65243	7.09461	1.29714e-12	9.42848e-12	Fungi	Ascomycota	Sordariomycetes	Hypocreales	Nectriaceae	Paracremonium	inflatum	ASV255	cast vs vermicompost
		8.49777	25.5644	3.65371	6.99683	2.61811e-12	1.73472e-11	Fungi	Ascomycota	Sordariomycetes	unclassified	unclassified	unclassified	unclassified	ASV341	cast vs vermicompost
		11.1428	25.442	3.65277	6.96513	3.2811e-12	2.11642e-11	Fungi	Mortierellomycota	Mortierellomycetes	Mortierellales	Mortierellaceae	Mortierella	elongata	ASV347	cast vs vermicompost
		9.15463	25.3622	3.65342	6.94205	3.86457e-12	2.41288e-11	Fungi	Ascomycota	Sordariomycetes	Hypocreales	unclassified	unclassified	unclassified	ASV300	cast vs vermicompost
		9.06429	25.291	3.65346	6.92248	4.43803e-12	2.71864e-11	Fungi	Ascomycota	Sordariomycetes	Hypocreales	Nectriaceae	Fusarium	unclassified	ASV332	cast vs vermicompost
		8.58523	25.1201	3.65366	6.87533	6.18479e-12	3.6509e-11	Fungi	Ascomycota	Sordariomycetes	unclassified	unclassified	unclassified	unclassified	ASV317	cast vs vermicompost
		10.1973	24.7907	3.65305	6.78632	1.15029e-11	6.32984e-11	Fungi	Ascomycota	Sordariomycetes	Hypocreales	Nectriaceae	Paracremonium	inflatum	ASV306	cast vs vermicompost
		10.9904	24.7125	3.65281	6.76535	1.32983e-11	7.19586e-11	Fungi	Ascomycota	Sordariomycetes	Sordariales	Chaetomiaceae	Humicola	nigrescens	ASV293	cast vs vermicompost
		10.9904	24.7125	3.65281	6.76535	1.32983e-11	7.19586e-11	Fungi	Mortierellomycota	Mortierellomycetes	Mortierellales	Mortierellaceae	Mortierella	unclassified	ASV292	cast vs vermicompost
		14.6162	24.5992	3.65205	6.73572	1.63121e-11	8.45104e-11	Fungi	Ascomycota	Sordariomycetes	Glomerellales	Plectosphaerellaceae	Acrostalagmus	luteoalbus	ASV251	cast vs vermicompost
		17.5218	24.2513	3.65166	6.64118	3.11186e-11	1.45719e-10	Fungi	Mortierellomycota	Mortierellomycetes	Mortierellales	Mortierellaceae	Mortierella	elongata	ASV201	cast vs vermicompost
		10.2374	24.0342	3.65303	6.57925	4.72823e-11	2.08385e-10	Fungi	Ascomycota	Sordariomycetes	Hypocreales	Nectriaceae	unclassified	unclassified	ASV285	cast vs vermicompost
		12.403	22.9626	3.65246	6.28688	3.2391e-10	1.21342e-09	Fungi	Basidiomycota	Tremellomycetes	Trichosporonales	Trichosporonaceae	Apiotrichum	porosum	ASV256	cast vs vermicompost
		558.185	12.8808	2.93049	4.39544	1.10551e-05	3.81831e-05	Fungi	Mortierellomycota	Mortierellomycetes	Mortierellales	Mortierellaceae	Mortierella	unclassified	ASV1	cast vs vermicompost
		11.0474	7.22168	2.94659	2.45086	0.0142515	0.0470542	Fungi	Basidiomycota	Agaricomycetes	Agaricales	Psathyrellaceae	Coprinopsis	narcotica	ASV299	cast vs vermicompost
		17.1073	-7.3158	2.95552	-2.4753	0.0133125	0.0441032	Fungi	Ascomycota	Sordariomycetes	Microascales	Microascaceae	Scedosporium	unclassified	ASV57	cast vs vermicompost
		1085.85	-13.3043	2.92269	-4.55206	5.31239e-06	1.84138e-05	Fungi	Mortierellomycota	Mortierellomycetes	Mortierellales	Mortierellaceae	Mortierella	unclassified	ASV2	cast vs vermicompost
		10.7539	-23.1106	3.65205	-6.32812	2.48171e-10	9.36893e-10	Fungi	Ascomycota	Sordariomycetes	Sordariales	Chaetomiaceae	Humicola	nigrescens	ASV309	cast vs vermicompost
		6.90153	-23.279	3.65333	-6.37199	1.86585e-10	7.35765e-10	Fungi	Ascomycota	Sordariomycetes	Sordariales	Chaetomiaceae	Humicola	nigrescens	ASV221	cast vs vermicompost
		3.42906	-23.4533	3.65695	-6.41334	1.42367e-10	5.72996e-10	Fungi	Ascomycota	Sordariomycetes	unclassified	unclassified	unclassified	unclassified	ASV335	cast vs vermicompost
		3.64609	-23.6357	3.65653	-6.46398	1.01982e-10	4.2449e-10	Fungi	Ascomycota	Sordariomycetes	Hypocreales	Nectriaceae	Fusarium	acutatum	ASV322	cast vs vermicompost
		9.92831	-23.9967	3.65224	-6.5704	5.01788e-11	2.19448e-10	Fungi	Ascomycota	Sordariomycetes	Hypocreales	Nectriaceae	unclassified	unclassified	ASV250	cast vs vermicompost
		10.2338	-24.0511	3.65217	-6.58542	4.5361e-11	2.01743e-10	Fungi	Ascomycota	Sordariomycetes	Hypocreales	Nectriaceae	Fusarium	unclassified	ASV242	cast vs vermicompost
		5.03428	-24.0519	3.65467	-6.58115	4.66827e-11	2.06677e-10	Fungi	Ascomycota	Sordariomycetes	unclassified	unclassified	unclassified	unclassified	ASV333	cast vs vermicompost
		10.037	-24.2379	3.65222	-6.63649	3.21241e-11	1.49708e-10	Fungi	Basidiomycota	Tremellomycetes	Trichosporonales	Trichosporonaceae	Apiotrichum	scarabaeorum	ASV321	cast vs vermicompost
		4.03674	-24.2387	3.65587	-6.63007	3.3552e-11	1.5488e-10	Fungi	Ascomycota	Sordariomycetes	Hypocreales	Nectriaceae	unclassified	unclassified	ASV301	cast vs vermicompost
		10.1574	-24.2681	3.65219	-6.64482	3.03591e-11	1.42849e-10	Fungi	Ascomycota	Sordariomycetes	Glomerellales	Plectosphaerellaceae	Acrostalagmus	luteoalbus	ASV245	cast vs vermicompost
		11.5903	-24.2876	3.65189	-6.65071	2.91679e-11	1.39949e-10	Fungi	Ascomycota	Sordariomycetes	Hypocreales	Nectriaceae	Fusarium	unclassified	ASV295	cast vs vermicompost
		3.86312	-24.2992	3.65615	-6.64611	3.00932e-11	1.42285e-10	Fungi	Ascomycota	Sordariomycetes	Hypocreales	Nectriaceae	unclassified	unclassified	ASV311	cast vs vermicompost
		10.0048	-24.4547	3.65222	-6.69585	2.14418e-11	1.04422e-10	Fungi	Ascomycota	Sordariomycetes	Hypocreales	Nectriaceae	Fusarium	unclassified	ASV222	cast vs vermicompost
		5.22545	-24.5335	3.65449	-6.71324	1.90351e-11	9.55678e-11	Fungi	Ascomycota	Sordariomycetes	Hypocreales	Nectriaceae	Fusarium	unclassified	ASV327	cast vs vermicompost
		5.22545	-24.5335	3.65449	-6.71324	1.90351e-11	9.55678e-11	Fungi	Ascomycota	Sordariomycetes	Sordariales	Chaetomiaceae	Humicola	nigrescens	ASV329	cast vs vermicompost
		5.22545	-24.5335	3.65449	-6.71324	1.90351e-11	9.55678e-11	Fungi	Basidiomycota	Tremellomycetes	Trichosporonales	Trichosporonaceae	Cutaneotrichosporon	guehoae	ASV328	cast vs vermicompost
		3.94993	-24.603	3.65601	-6.72948	1.70268e-11	8.68278e-11	Fungi	Ascomycota	Sordariomycetes	Hypocreales	Nectriaceae	Fusarium	unclassified	ASV304	cast vs vermicompost
		5.42573	-24.6431	3.65431	-6.74357	1.54545e-11	8.09285e-11	Fungi	Ascomycota	Sordariomycetes	Microascales	Microascaceae	Pseudallescheria	boydii	ASV257	cast vs vermicompost
		7.29218	-24.6602	3.65314	-6.75041	1.47432e-11	7.76208e-11	Fungi	Ascomycota	Sordariomycetes	Hypocreales	Nectriaceae	Fusarium	unclassified	ASV213	cast vs vermicompost
		7.58328	-24.6702	3.65301	-6.75337	1.44449e-11	7.64638e-11	Fungi	Ascomycota	Sordariomycetes	Sordariales	Chaetomiaceae	Humicola	nigrescens	ASV265	cast vs vermicompost
		5.3529	-24.7018	3.65438	-6.75951	1.38463e-11	7.41005e-11	Fungi	Ascomycota	Sordariomycetes	Hypocreales	Nectriaceae	Fusarium	unclassified	ASV320	cast vs vermicompost
		6.87344	-24.7024	3.65335	-6.76157	1.36501e-11	7.34543e-11	Fungi	Basidiomycota	Tremellomycetes	Trichosporonales	Trichosporonaceae	Cutaneotrichosporon	guehoae	ASV310	cast vs vermicompost
		9.46248	-24.788	3.65236	-6.78683	1.14626e-11	6.32984e-11	Fungi	Ascomycota	Sordariomycetes	Sordariales	Chaetomiaceae	Humicola	nigrescens	ASV171	cast vs vermicompost
		9.46248	-24.788	3.65236	-6.78683	1.14626e-11	6.32984e-11	Fungi	Ascomycota	Sordariomycetes	Hypocreales	Nectriaceae	Fusarium	unclassified	ASV172	cast vs vermicompost
		36.0852	-25.0679	3.65043	-6.86713	6.55078e-12	3.82063e-11	Fungi	Basidiomycota	unclassified	unclassified	unclassified	unclassified	unclassified	ASV131	cast vs vermicompost
		16.696	-25.1215	3.65123	-6.88029	5.9731e-12	3.54744e-11	Fungi	Basidiomycota	Tremellomycetes	Trichosporonales	Trichosporonaceae	Trichosporon	unclassified	ASV144	cast vs vermicompost
		6.18133	-25.5348	3.65376	-6.98864	2.7756e-12	1.81439e-11	Fungi	Ascomycota	Sordariomycetes	Hypocreales	Nectriaceae	unclassified	unclassified	ASV294	cast vs vermicompost
		47.312	-25.6216	3.65026	-7.0191	2.23305e-12	1.51973e-11	Fungi	Basidiomycota	unclassified	unclassified	unclassified	unclassified	unclassified	ASV112	cast vs vermicompost
		6.1861	-25.6251	3.65376	-7.01337	2.32649e-12	1.55205e-11	Fungi	Ascomycota	Sordariomycetes	Microascales	Microascaceae	Pseudallescheria	boydii	ASV331	cast vs vermicompost
		7.89987	-25.7109	3.65288	-7.03853	1.94273e-12	1.33255e-11	Fungi	Ascomycota	Sordariomycetes	Hypocreales	unclassified	unclassified	unclassified	ASV198	cast vs vermicompost
		7.89987	-25.7109	3.65288	-7.03853	1.94273e-12	1.33255e-11	Fungi	Ascomycota	Sordariomycetes	Hypocreales	Bionectriaceae	Clonostachys	unclassified	ASV199	cast vs vermicompost
		6.03335	-25.7906	3.65386	-7.05845	1.68374e-12	1.18838e-11	Fungi	Ascomycota	Sordariomycetes	Hypocreales	Nectriaceae	Paracremonium	inflatum	ASV336	cast vs vermicompost
		5.73525	-25.8279	3.65407	-7.06825	1.56899e-12	1.11547e-11	Fungi	Ascomycota	Sordariomycetes	Microascales	Microascaceae	Pseudallescheria	boydii	ASV308	cast vs vermicompost
		5.95698	-25.8789	3.65391	-7.08253	1.41544e-12	1.01371e-11	Fungi	Ascomycota	Sordariomycetes	Hypocreales	Nectriaceae	Fusarium	unclassified	ASV339	cast vs vermicompost
		18.2816	-26.2774	3.6511	-7.19711	6.1503e-13	4.57282e-12	Fungi	Basidiomycota	Tremellomycetes	Trichosporonales	Trichosporonaceae	Cutaneotrichosporon	guehoae	ASV228	cast vs vermicompost
		19.7548	-26.4516	3.651	-7.24503	4.32347e-13	3.23927e-12	Fungi	Basidiomycota	Tremellomycetes	Trichosporonales	Trichosporonaceae	Apiotrichum	unclassified	ASV126	cast vs vermicompost
		17.5244	-26.8408	3.65116	-7.35131	1.96273e-13	1.60647e-12	Fungi	Basidiomycota	Tremellomycetes	Trichosporonales	Trichosporonaceae	Apiotrichum	unclassified	ASV136	cast vs vermicompost
		18.6347	-26.9911	3.65107	-7.39266	1.43918e-13	1.20841e-12	Fungi	Basidiomycota	Tremellomycetes	Trichosporonales	Trichosporonaceae	Trichosporon	unclassified	ASV151	cast vs vermicompost
		122.958	-27.0015	3.64994	-7.39778	1.38477e-13	1.18313e-12	Fungi	Basidiomycota	unclassified	unclassified	unclassified	unclassified	unclassified	ASV45	cast vs vermicompost
		83.6648	-27.0274	3.65004	-7.4047	1.31445e-13	1.1534e-12	Fungi	Basidiomycota	Tremellomycetes	Trichosporonales	Trichosporonaceae	Cutaneotrichosporon	unclassified	ASV76	cast vs vermicompost
		160.587	-27.1358	3.64989	-7.43469	1.04811e-13	9.36566e-13	Fungi	Mortierellomycota	Mortierellomycetes	Mortierellales	Mortierellaceae	Mortierella	unclassified	ASV28	cast vs vermicompost
		18.4819	-27.2677	3.65108	-7.46839	8.1179e-14	7.7518e-13	Fungi	Ascomycota	Sordariomycetes	Hypocreales	Bionectriaceae	unclassified	unclassified	ASV155	cast vs vermicompost
		16.8781	-27.5623	3.65121	-7.54881	4.3925e-14	4.38028e-13	Fungi	Ascomycota	Sordariomycetes	Hypocreales	Nectriaceae	Fusarium	acutatum	ASV169	cast vs vermicompost
		57.2345	-27.7578	3.65017	-7.60451	2.85987e-14	3.10322e-13	Fungi	Mortierellomycota	Mortierellomycetes	Mortierellales	Mortierellaceae	Mortierella	elongata	ASV89	cast vs vermicompost
		12.1621	-28.4991	3.65179	-7.80415	5.9903e-15	7.20315e-14	Fungi	Ascomycota	Sordariomycetes	Hypocreales	Bionectriaceae	unclassified	unclassified	ASV305	cast vs vermicompost
		31.5127	-29.5036	3.65053	-8.08201	6.37087e-16	8.27363e-15	Fungi	Mortierellomycota	Mortierellomycetes	Mortierellales	Mortierellaceae	Mortierella	elongata	ASV69	cast vs vermicompost
		219.186	-29.6728	3.64985	-8.12986	4.29804e-16	5.73464e-15	Fungi	Mortierellomycota	Mortierellomycetes	Mortierellales	Mortierellaceae	Mortierella	elongata	ASV25	cast vs vermicompost
		31.5447	-30.3823	3.65053	-8.32272	8.59694e-17	1.23139e-15	Fungi	Basidiomycota	Tremellomycetes	Trichosporonales	Trichosporonaceae	Cutaneotrichosporon	unclassified	ASV141	cast vs vermicompost
		10.157	-30.7423	3.65218	-8.41752	3.84524e-17	5.67465e-16	Fungi	Basidiomycota	Tremellomycetes	Trichosporonales	Trichosporonaceae	Apiotrichum	unclassified	ASV162	cast vs vermicompost
		9.16459	-31.2376	3.65245	-8.55251	1.20445e-17	1.92317e-16	Fungi	Ascomycota	Sordariomycetes	Sordariales	Chaetomiaceae	Humicola	nigrescens	ASV263	cast vs vermicompost
		7.64701	-31.3178	3.65299	-8.57321	1.00636e-17	1.63365e-16	Fungi	Ascomycota	Sordariomycetes	Glomerellales	Plectosphaerellaceae	Acrostalagmus	luteoalbus	ASV262	cast vs vermicompost
		9.43952	-31.3798	3.65238	-8.59162	8.57506e-18	1.44002e-16	Fungi	Ascomycota	Sordariomycetes	Hypocreales	unclassified	unclassified	unclassified	ASV334	cast vs vermicompost
		221.381	-31.8279	3.64985	-8.72032	2.77413e-18	5.09812e-17	Fungi	Mortierellomycota	Mortierellomycetes	Mortierellales	Mortierellaceae	Mortierella	elongata	ASV21	cast vs vermicompost
		690.16	-31.9005	3.64977	-8.74041	2.32265e-18	4.3505e-17	Fungi	Mortierellomycota	Mortierellomycetes	Mortierellales	Mortierellaceae	Mortierella	unclassified	ASV10	cast vs vermicompost
		19.9138	-32.2217	3.65099	-8.82547	1.09004e-18	2.16673e-17	Fungi	Basidiomycota	Tremellomycetes	Trichosporonales	Trichosporonaceae	Apiotrichum	scarabaeorum	ASV232	cast vs vermicompost
		8.47543	-32.4424	3.65267	-8.88183	6.57687e-19	1.33456e-17	Fungi	Ascomycota	Sordariomycetes	Hypocreales	unclassified	unclassified	unclassified	ASV244	cast vs vermicompost
		99.5691	-32.6222	3.64999	-8.93761	3.9768e-19	8.24129e-18	Fungi	Mortierellomycota	Mortierellomycetes	Mortierellales	Mortierellaceae	Mortierella	elongata	ASV68	cast vs vermicompost
		12.6813	-33.8001	3.6517	-9.25598	2.12264e-20	4.59434e-19	Fungi	Basidiomycota	Tremellomycetes	Trichosporonales	Trichosporonaceae	Cutaneotrichosporon	unclassified	ASV185	cast vs vermicompost
		27.2647	-33.8649	3.65065	-9.27639	1.75314e-20	3.8808e-19	Fungi	Basidiomycota	Tremellomycetes	Trichosporonales	Trichosporonaceae	unclassified	unclassified	ASV111	cast vs vermicompost
		13.4124	-33.9249	3.65159	-9.29045	1.5364e-20	3.56298e-19	Fungi	Basidiomycota	Tremellomycetes	Trichosporonales	Trichosporonaceae	Apiotrichum	unclassified	ASV128	cast vs vermicompost
		1197.77	-34.8693	3.64976	-9.55387	1.24939e-21	3.04226e-20	Fungi	Mortierellomycota	Mortierellomycetes	Mortierellales	Mortierellaceae	Mortierella	unclassified	ASV7	cast vs vermicompost
		16.6088	-34.9672	3.65124	-9.57681	1.00087e-21	2.56538e-20	Fungi	Ascomycota	Sordariomycetes	Hypocreales	Bionectriaceae	Clonostachys	unclassified	ASV236	cast vs vermicompost
		21.0293	-38.0632	3.65092	-10.4256	1.89377e-25	6.58762e-24	Fungi	Ascomycota	Sordariomycetes	Hypocreales	Bionectriaceae	unclassified	unclassified	ASV120	cast vs vermicompost
		21.7029	-38.7695	3.65088	-10.6192	2.42604e-26	1.02737e-24	Fungi	Basidiomycota	Tremellomycetes	Trichosporonales	Trichosporonaceae	Cutaneotrichosporon	unclassified	ASV87	cast vs vermicompost
		20.9258	-39.6995	3.65093	-10.8738	1.53628e-27	7.87545e-26	Fungi	Ascomycota	Sordariomycetes	Hypocreales	unclassified	unclassified	unclassified	ASV138	cast vs vermicompost
		26.1955	-39.7411	3.65069	-10.8859	1.34514e-27	7.27873e-26	Fungi	Basidiomycota	Tremellomycetes	Trichosporonales	Trichosporonaceae	Apiotrichum	unclassified	ASV115	cast vs vermicompost
		153.641	-40.2571	3.6499	-11.0296	2.74945e-28	1.67373e-26	Fungi	Basidiomycota	Microbotryomycetes	Heterogastridiales	Heterogastridiaceae	unclassified	unclassified	ASV29	cast vs vermicompost
		23.2551	-40.4903	3.65081	-11.0908	1.39084e-28	9.03118e-27	Fungi	Basidiomycota	Tremellomycetes	Trichosporonales	Trichosporonaceae	Cutaneotrichosporon	guehoae	ASV206	cast vs vermicompost
		32.3432	-40.5246	3.65051	-11.1011	1.23932e-28	8.62216e-27	Fungi	Ascomycota	Sordariomycetes	Sordariales	Chaetomiaceae	Humicola	nigrescens	ASV154	cast vs vermicompost
		52.7381	-40.576	3.65021	-11.1161	1.04784e-28	8.50495e-27	Fungi	Basidiomycota	unclassified	unclassified	unclassified	unclassified	unclassified	ASV51	cast vs vermicompost
		238.038	-45.1602	3.64984	-12.3732	3.65071e-35	8.88949e-33	Fungi	Mortierellomycota	Mortierellomycetes	Mortierellales	Mortierellaceae	Mortierella	unclassified	ASV13	cast vs vermicompost
		289.143	-45.3712	3.64982	-12.4311	1.77272e-35	5.75543e-33	Fungi	Mortierellomycota	Mortierellomycetes	Mortierellales	Mortierellaceae	Mortierella	unclassified	ASV20	cast vs vermicompost

## Sheet: Supplementary Table 4
Supplementary Table 4. Full taxonomy and identity of shared bacterial and fungal ASVs present in sludge, cast and vermicompost samples
Kingdom	Phylum	Class	Order	Family	Genus	Species	ASV	treatment
Bacteria	Verrucomicrobiota	Verrucomicrobiae	Chthoniobacterales	unclassified	unclassified	unclassified	ASV187	sludge-gut-cast
Bacteria	Proteobacteria	Gammaproteobacteria	Burkholderiales	Comamonadaceae	unclassified	unclassified	ASV104	sludge-gut-cast
Bacteria	Proteobacteria	Alphaproteobacteria	Rhizobiales	Devosiaceae	unclassified	unclassified	ASV318	sludge-gut-cast
Bacteria	Actinobacteriota	Actinobacteria	PeM15	unclassified	unclassified	unclassified	ASV136	sludge-gut-cast
Bacteria	Firmicutes	Clostridia	Peptostreptococcales-Tissierellales	Peptostreptococcaceae	Romboutsia	unclassified	ASV109	sludge-gut-cast
Bacteria	Firmicutes	Clostridia	Peptostreptococcales-Tissierellales	Tissierella	unclassified	unclassified	ASV133	sludge-gut-cast
Bacteria	Verrucomicrobiota	Verrucomicrobiae	Chthoniobacterales	unclassified	unclassified	unclassified	ASV187	sludge-cast
Bacteria	Proteobacteria	Gammaproteobacteria	Pseudomonadales	Moraxellaceae	Acinetobacter	unclassified	ASV13	sludge-cast
Bacteria	Proteobacteria	Gammaproteobacteria	Burkholderiales	Comamonadaceae	unclassified	unclassified	ASV104	sludge-cast
Bacteria	Proteobacteria	Gammaproteobacteria	Burkholderiales	Comamonadaceae	unclassified	unclassified	ASV36	sludge-cast
Bacteria	Proteobacteria	Alphaproteobacteria	Acetobacterales	Acetobacteraceae	Roseomonas	unclassified	ASV731	sludge-cast
Bacteria	Proteobacteria	Alphaproteobacteria	Rhizobiales	Devosiaceae	unclassified	unclassified	ASV318	sludge-cast
Bacteria	Actinobacteriota	Actinobacteria	PeM15	unclassified	unclassified	unclassified	ASV136	sludge-cast
Bacteria	Campilobacterota	Campylobacteria	Campylobacterales	Arcobacteraceae	Arcobacter	unclassified	ASV12	sludge-cast
Bacteria	Bacteroidota	Bacteroidia	Sphingobacteriales	Sphingobacteriaceae	Sphingobacterium	unclassified	ASV215	sludge-cast
Bacteria	Bacteroidota	Bacteroidia	Sphingobacteriales	Sphingobacteriaceae	Pedobacter	unclassified	ASV25	sludge-cast
Bacteria	Bacteroidota	Bacteroidia	Chitinophagales	Saprospiraceae	OLB8	unclassified	ASV271	sludge-cast
Bacteria	Firmicutes	Clostridia	Peptostreptococcales-Tissierellales	Peptostreptococcaceae	Romboutsia	unclassified	ASV109	sludge-cast
Bacteria	Firmicutes	Clostridia	Peptostreptococcales-Tissierellales	Peptostreptococcaceae	unclassified	unclassified	ASV692	sludge-cast
Bacteria	Firmicutes	Clostridia	Peptostreptococcales-Tissierellales	Tissierella	unclassified	unclassified	ASV133	sludge-cast
Bacteria	Verrucomicrobiota	Verrucomicrobiae	Chthoniobacterales	Terrimicrobiaceae	Terrimicrobium	unclassified	ASV784	sludge-vermicompost
Bacteria	Verrucomicrobiota	Verrucomicrobiae	Chthoniobacterales	unclassified	unclassified	unclassified	ASV187	sludge-vermicompost
Bacteria	Proteobacteria	Gammaproteobacteria	Xanthomonadales	Rhodanobacteraceae	Dokdonella	unclassified	ASV398	sludge-vermicompost
Bacteria	Proteobacteria	Gammaproteobacteria	Burkholderiales	Comamonadaceae	unclassified	unclassified	ASV104	sludge-vermicompost
Bacteria	Proteobacteria	Alphaproteobacteria	Rhizobiales	Devosiaceae	unclassified	unclassified	ASV318	sludge-vermicompost
Bacteria	Actinobacteriota	Actinobacteria	PeM15	unclassified	unclassified	unclassified	ASV136	sludge-vermicompost
Bacteria	Firmicutes	Clostridia	Peptostreptococcales-Tissierellales	Peptostreptococcaceae	Romboutsia	unclassified	ASV109	sludge-vermicompost
Bacteria	Firmicutes	Clostridia	Peptostreptococcales-Tissierellales	Tissierella	unclassified	unclassified	ASV133	sludge-vermicompost
Bacteria	Firmicutes	Clostridia	Clostridiales	Clostridiaceae	Clostridium sensu stricto 1	unclassified	ASV353	sludge-vermicompost
Bacteria	Verrucomicrobiota	Verrucomicrobiae	unclassified	unclassified	unclassified	unclassified	ASV176	cast-vermicompost
Bacteria	Verrucomicrobiota	Verrucomicrobiae	Pedosphaerales	Pedosphaeraceae	unclassified	unclassified	ASV67	cast-vermicompost
Bacteria	Verrucomicrobiota	Verrucomicrobiae	Pedosphaerales	Pedosphaeraceae	unclassified	unclassified	ASV7	cast-vermicompost
Bacteria	Verrucomicrobiota	Verrucomicrobiae	Chthoniobacterales	unclassified	unclassified	unclassified	ASV187	cast-vermicompost
Bacteria	Verrucomicrobiota	Verrucomicrobiae	Verrucomicrobiales	Rubritaleaceae	Luteolibacter	unclassified	ASV88	cast-vermicompost
Bacteria	Verrucomicrobiota	Verrucomicrobiae	Verrucomicrobiales	Rubritaleaceae	Luteolibacter	unclassified	ASV17	cast-vermicompost
Bacteria	Proteobacteria	Gammaproteobacteria	CCM19a	unclassified	unclassified	unclassified	ASV47	cast-vermicompost
Bacteria	Proteobacteria	Gammaproteobacteria	Cellvibrionales	Cellvibrionaceae	Cellvibrio	unclassified	ASV18	cast-vermicompost
Bacteria	Proteobacteria	Gammaproteobacteria	Pseudomonadales	Pseudomonadaceae	Pseudomonas	unclassified	ASV22	cast-vermicompost
Bacteria	Proteobacteria	Gammaproteobacteria	Pseudomonadales	Pseudomonadaceae	Pseudomonas	unclassified	ASV3	cast-vermicompost
Bacteria	Proteobacteria	Gammaproteobacteria	Cellvibrionales	Halieaceae	OM60(NOR5) clade	unclassified	ASV352	cast-vermicompost
Bacteria	Proteobacteria	Gammaproteobacteria	Xanthomonadales	Rhodanobacteraceae	Rhodanobacter	unclassified	ASV1	cast-vermicompost
Bacteria	Proteobacteria	Gammaproteobacteria	Xanthomonadales	Rhodanobacteraceae	Rhodanobacter	unclassified	ASV199	cast-vermicompost
Bacteria	Proteobacteria	Gammaproteobacteria	Xanthomonadales	Rhodanobacteraceae	unclassified	unclassified	ASV4	cast-vermicompost
Bacteria	Proteobacteria	Gammaproteobacteria	Xanthomonadales	Xanthomonadaceae	Pseudoxanthomonas	unclassified	ASV118	cast-vermicompost
Bacteria	Proteobacteria	Gammaproteobacteria	Alteromonadales	Shewanellaceae	Shewanella	unclassified	ASV120	cast-vermicompost
Bacteria	Proteobacteria	Gammaproteobacteria	Burkholderiales	Comamonadaceae	unclassified	unclassified	ASV44	cast-vermicompost
Bacteria	Proteobacteria	Gammaproteobacteria	Burkholderiales	Comamonadaceae	Hydrogenophaga	unclassified	ASV99	cast-vermicompost
Bacteria	Proteobacteria	Gammaproteobacteria	Burkholderiales	Comamonadaceae	unclassified	unclassified	ASV104	cast-vermicompost
Bacteria	Proteobacteria	Alphaproteobacteria	Sphingomonadales	Sphingomonadaceae	Novosphingobium	unclassified	ASV181	cast-vermicompost
Bacteria	Proteobacteria	Alphaproteobacteria	Rhizobiales	Devosiaceae	unclassified	unclassified	ASV318	cast-vermicompost
Bacteria	Proteobacteria	Alphaproteobacteria	Caulobacterales	Hyphomonadaceae	Hirschia	unclassified	ASV378	cast-vermicompost
Bacteria	Acidobacteriota	Acidobacteriae	unclassified	unclassified	unclassified	unclassified	ASV297	cast-vermicompost
Bacteria	Chloroflexi	Anaerolineae	Caldilineales	Caldilineaceae	unclassified	unclassified	ASV1262	cast-vermicompost
Bacteria	Actinobacteriota	Actinobacteria	Propionibacteriales	Nocardioidaceae	Nocardioides	unclassified	ASV146	cast-vermicompost
Bacteria	Actinobacteriota	Actinobacteria	PeM15	unclassified	unclassified	unclassified	ASV136	cast-vermicompost
Bacteria	Actinobacteriota	Actinobacteria	Micrococcales	Promicromonosporaceae	Cellulosimicrobium	unclassified	ASV127	cast-vermicompost
Bacteria	Bacteroidota	Bacteroidia	Flavobacteriales	Flavobacteriaceae	Flavobacterium	unclassified	ASV8	cast-vermicompost
Bacteria	Bacteroidota	Bacteroidia	Flavobacteriales	Flavobacteriaceae	Flavobacterium	unclassified	ASV19	cast-vermicompost
Bacteria	Bacteroidota	Bacteroidia	Flavobacteriales	Flavobacteriaceae	Flavobacterium	unclassified	ASV103	cast-vermicompost
Bacteria	Bacteroidota	Bacteroidia	Sphingobacteriales	NS11-12 marine group	unclassified	unclassified	ASV106	cast-vermicompost
Bacteria	Bacteroidota	Bacteroidia	Flavobacteriales	NS9 marine group	unclassified	unclassified	ASV15	cast-vermicompost
Bacteria	Bacteroidota	Bacteroidia	Chitinophagales	Chitinophagaceae	unclassified	unclassified	ASV2	cast-vermicompost
Bacteria	Bacteroidota	Bacteroidia	Chitinophagales	Chitinophagaceae	unclassified	unclassified	ASV5	cast-vermicompost
Bacteria	Bacteroidota	Bacteroidia	Chitinophagales	Chitinophagaceae	Taibaiella	unclassified	ASV153	cast-vermicompost
Bacteria	Bacteroidota	Bacteroidia	Chitinophagales	Chitinophagaceae	Taibaiella	unclassified	ASV91	cast-vermicompost
Bacteria	Bacteroidota	Bacteroidia	Chitinophagales	Chitinophagaceae	Aurantisolimonas	unclassified	ASV361	cast-vermicompost
Bacteria	Bacteroidota	Bacteroidia	Chitinophagales	Chitinophagaceae	unclassified	unclassified	ASV10	cast-vermicompost
Bacteria	Bacteroidota	Bacteroidia	Sphingobacteriales	Sphingobacteriaceae	Sphingobacterium	unclassified	ASV571	cast-vermicompost
Bacteria	Bacteroidota	Bacteroidia	Sphingobacteriales	Sphingobacteriaceae	Sphingobacterium	unclassified	ASV85	cast-vermicompost
Bacteria	Bacteroidota	Bacteroidia	Sphingobacteriales	Sphingobacteriaceae	Pedobacter	unclassified	ASV53	cast-vermicompost
Bacteria	Bacteroidota	Bacteroidia	Cytophagales	Cyclobacteriaceae	Algoriphagus	unclassified	ASV358	cast-vermicompost
Bacteria	Bacteroidota	Bacteroidia	Cytophagales	Microscillaceae	OLB12	unclassified	ASV35	cast-vermicompost
Bacteria	Bacteroidota	Bacteroidia	Cytophagales	Microscillaceae	Chryseolinea	unclassified	ASV198	cast-vermicompost
Bacteria	Tenericutes	Mollicutes	Mycoplasmatales	Lumbricoplasmataceae	Candidatus_Lumbricincola	unclassified	ASV247	cast-vermicompost
Bacteria	Firmicutes	Clostridia	Peptostreptococcales-Tissierellales	Peptostreptococcaceae	Romboutsia	unclassified	ASV109	cast-vermicompost
Bacteria	Firmicutes	Clostridia	Peptostreptococcales-Tissierellales	Tissierella	unclassified	unclassified	ASV133	cast-vermicompost
Bacteria	Firmicutes	Clostridia	Clostridiales	Clostridiaceae	Clostridium sensu stricto 1	unclassified	ASV138	cast-vermicompost
Fungi	Ascomycota	Pezizomycetes	Pezizales	Ascodesmidaceae	Cephaliophora	unclassified	ASV65	sludge-gut-cast
Fungi	Rozellomycota	unclassified	unclassified	unclassified	unclassified	unclassified	ASV160	sludge-gut-cast
Fungi	Ascomycota	Saccharomycetes	Saccharomycetales	Saccharomycetaceae	Saccharomyces	cerevisiae	ASV261	sludge-gut-cast
Fungi	Ascomycota	Laboulbeniomycetes	Pyxidiophorales	unclassified	unclassified	unclassified	ASV364	sludge-gut-cast
Fungi	Ascomycota	Pezizomycetes	Pezizales	Ascodesmidaceae	Ascodesmis	sphaerospora	ASV367	sludge-gut-cast
Fungi	Ascomycota	Eurotiomycetes	Chaetothyriales	Herpotrichiellaceae	Exophiala	equina	ASV538	sludge-gut-cast
Fungi	Ascomycota	Pezizomycetes	Pezizales	Ascodesmidaceae	Cephaliophora	unclassified	ASV65	sludge-cast
Fungi	Rozellomycota	unclassified	unclassified	unclassified	unclassified	unclassified	ASV160	sludge-cast
Fungi	Ascomycota	Saccharomycetes	Saccharomycetales	Saccharomycetaceae	Saccharomyces	cerevisiae	ASV261	sludge-cast
Fungi	Ascomycota	Laboulbeniomycetes	Pyxidiophorales	unclassified	unclassified	unclassified	ASV364	sludge-cast
Fungi	Ascomycota	Pezizomycetes	Pezizales	Ascodesmidaceae	Ascodesmis	sphaerospora	ASV367	sludge-cast
Fungi	Ascomycota	Eurotiomycetes	Chaetothyriales	Herpotrichiellaceae	Exophiala	equina	ASV538	sludge-cast
Fungi	Mortierellomycota	Mortierellomycetes	Mortierellales	Mortierellaceae	Mortierella	unclassified	ASV2	sludge-vermicompost
Fungi	Ascomycota	Pezizomycetes	Pezizales	Ascodesmidaceae	Cephaliophora	unclassified	ASV65	sludge-vermicompost
Fungi	Rozellomycota	unclassified	unclassified	unclassified	unclassified	unclassified	ASV160	sludge-vermicompost
Fungi	Ascomycota	Saccharomycetes	Saccharomycetales	Saccharomycetaceae	Saccharomyces	cerevisiae	ASV261	sludge-vermicompost
Fungi	Ascomycota	Laboulbeniomycetes	Pyxidiophorales	unclassified	unclassified	unclassified	ASV364	sludge-vermicompost
Fungi	Ascomycota	Pezizomycetes	Pezizales	Ascodesmidaceae	Ascodesmis	sphaerospora	ASV367	sludge-vermicompost
Fungi	Ascomycota	Eurotiomycetes	Chaetothyriales	Herpotrichiellaceae	Exophiala	equina	ASV538	sludge-vermicompost
Fungi	Basidiomycota	Agaricomycetes	Agaricales	Agaricaceae	Coprinus	cordisporus	ASV18	cast-vermicompost
Fungi	Ascomycota	unclassified	unclassified	unclassified	unclassified	unclassified	ASV30	cast-vermicompost
Fungi	Ascomycota	Pezizomycetes	Pezizales	Pyronemataceae	Pseudaleuria	unclassified	ASV32	cast-vermicompost
Fungi	Ascomycota	Pezizomycetes	Pezizales	Ascodesmidaceae	Cephaliophora	unclassified	ASV60	cast-vermicompost
Fungi	Ascomycota	Pezizomycetes	Pezizales	Ascodesmidaceae	Cephaliophora	unclassified	ASV65	cast-vermicompost
Fungi	Basidiomycota	Agaricomycetes	Agaricales	Agaricaceae	Coprinus	cordisporus	ASV66	cast-vermicompost
Fungi	Basidiomycota	Agaricomycetes	Agaricales	Agaricaceae	Coprinus	cordisporus	ASV71	cast-vermicompost
Fungi	Basidiomycota	Agaricomycetes	Agaricales	Psathyrellaceae	Coprinopsis	unclassified	ASV78	cast-vermicompost
Fungi	Ascomycota	unclassified	unclassified	unclassified	unclassified	unclassified	ASV94	cast-vermicompost
Fungi	Ascomycota	Pezizomycetes	Pezizales	Pyronemataceae	Boubovia	unclassified	ASV104	cast-vermicompost
Fungi	Rozellomycota	unclassified	unclassified	unclassified	unclassified	unclassified	ASV160	cast-vermicompost
Fungi	Ascomycota	Saccharomycetes	Saccharomycetales	unclassified	unclassified	unclassified	ASV163	cast-vermicompost
Fungi	Mucoromycota	Mucoromycetes	Mucorales	Mucoraceae	Mucor	unclassified	ASV170	cast-vermicompost
Fungi	Ascomycota	Laboulbeniomycetes	Pyxidiophorales	unclassified	unclassified	unclassified	ASV174	cast-vermicompost
Fungi	Ascomycota	Saccharomycetes	Saccharomycetales	Debaryomycetaceae	Debaryomyces	unclassified	ASV182	cast-vermicompost
Fungi	Blastocladiomycota	Blastocladiomycetes	Blastocladiales	Blastocladiaceae	Allomyces	arbusculus	ASV191	cast-vermicompost
Fungi	Basidiomycota	Agaricomycetes	Agaricales	Agaricaceae	Coprinus	cordisporus	ASV197	cast-vermicompost
Fungi	Ascomycota	Saccharomycetes	Saccharomycetales	Saccharomycetaceae	Saccharomyces	cerevisiae	ASV261	cast-vermicompost
Fungi	Ascomycota	Laboulbeniomycetes	Pyxidiophorales	unclassified	unclassified	unclassified	ASV364	cast-vermicompost
Fungi	Ascomycota	Pezizomycetes	Pezizales	Ascodesmidaceae	Ascodesmis	sphaerospora	ASV367	cast-vermicompost
Fungi	Basidiomycota	Agaricomycetes	Agaricales	Agaricaceae	Coprinus	annuloporus	ASV499	cast-vermicompost
Fungi	Mortierellomycota	Mortierellomycetes	Mortierellales	Mortierellaceae	Mortierella	wolfii	ASV517	cast-vermicompost
Fungi	Ascomycota	Eurotiomycetes	Chaetothyriales	Herpotrichiellaceae	Exophiala	equina	ASV538	cast-vermicompost
Fungi	Ascomycota	Orbiliomycetes	Orbiliales	Orbiliaceae	Arthrobotrys	musiformis	ASV572	cast-vermicompost
Fungi	Ascomycota	Saccharomycetes	Saccharomycetales	Saccharomycopsidaceae	Saccharomycopsis	schoenii	ASV623	cast-vermicompost
Fungi	Ascomycota	Pezizomycetes	Pezizales	Pezizales_fam_Incertae_sedis	Trichobolus	zukalii	ASV699	cast-vermicompost
Fungi	Mortierellomycota	Mortierellomycetes	Mortierellales	Mortierellaceae	Mortierella	epigama	ASV730	cast-vermicompost

## Sheet: Supplementary Table 5
Supplementary Table 5. Full taxonomy and identity of bacterial and fungal ASVs present only in sludge, cast or vermicompost samples
	Kingdom	Phylum	Class	Order	Family	Genus	Species	treatment				Kingdom	Phylum	Class	Order	Family	Genus	Species	treatment
	Bacteria	Verrucomicrobiota	Chlamydiae	Chlamydiales	Parachlamydiaceae	unclassified	unclassified	sludge				Fungi	Mortierellomycota	Mortierellomycetes	Mortierellales	Mortierellaceae	Mortierella	unclassified	sludge
	Bacteria	Acidobacteriota	Blastocatellia	Blastocatellales	Blastocatellaceae	JGI 0001001-H03	unclassified	sludge				Fungi	Basidiomycota	Tremellomycetes	Trichosporonales	Trichosporonaceae	Apiotrichum	unclassified	sludge
	Bacteria	Verrucomicrobiota	unclassified	unclassified	unclassified	unclassified	unclassified	sludge				Fungi	Basidiomycota	Tremellomycetes	Trichosporonales	Trichosporonaceae	Apiotrichum	unclassified	sludge
	Bacteria	Verrucomicrobiota	Verrucomicrobiae	Opitutales	Puniceicoccaceae	Cerasicoccus	unclassified	sludge				Fungi	Basidiomycota	Tremellomycetes	Trichosporonales	Trichosporonaceae	Apiotrichum	unclassified	sludge
	Bacteria	Verrucomicrobiota	Verrucomicrobiae	Opitutales	Opitutaceae	Cephaloticoccus	unclassified	sludge				Fungi	Basidiomycota	Tremellomycetes	Trichosporonales	Trichosporonaceae	Apiotrichum	unclassified	sludge
	Bacteria	Verrucomicrobiota	Verrucomicrobiae	Opitutales	Opitutaceae	Cephaloticoccus	unclassified	sludge				Fungi	Basidiomycota	Tremellomycetes	Trichosporonales	Trichosporonaceae	Apiotrichum	unclassified	sludge
	Bacteria	Verrucomicrobiota	Verrucomicrobiae	Pedosphaerales	Pedosphaeraceae	unclassified	unclassified	sludge				Fungi	Basidiomycota	Tremellomycetes	Trichosporonales	Trichosporonaceae	Apiotrichum	unclassified	sludge
	Bacteria	Verrucomicrobiota	Verrucomicrobiae	Verrucomicrobiales	Verrucomicrobiaceae	Roseimicrobium	unclassified	sludge				Fungi	Basidiomycota	Tremellomycetes	Trichosporonales	Trichosporonaceae	Apiotrichum	unclassified	sludge
	Bacteria	Verrucomicrobiota	Verrucomicrobiae	Chthoniobacterales	Terrimicrobiaceae	Terrimicrobium	unclassified	sludge				Fungi	Basidiomycota	Tremellomycetes	Trichosporonales	Trichosporonaceae	Apiotrichum	unclassified	sludge
	Bacteria	Verrucomicrobiota	Verrucomicrobiae	Verrucomicrobiales	DEV007	unclassified	unclassified	sludge				Fungi	Basidiomycota	Tremellomycetes	Trichosporonales	Trichosporonaceae	Apiotrichum	unclassified	sludge
	Bacteria	Verrucomicrobiota	Verrucomicrobiae	Verrucomicrobiales	DEV007	unclassified	unclassified	sludge				Fungi	Basidiomycota	Tremellomycetes	Trichosporonales	Trichosporonaceae	Apiotrichum	unclassified	sludge
	Bacteria	Hydrogenedentes	Hydrogenedentia	Hydrogenedentiales	Hydrogenedensaceae	unclassified	unclassified	sludge				Fungi	Basidiomycota	Tremellomycetes	Trichosporonales	Trichosporonaceae	Apiotrichum	unclassified	sludge
	Bacteria	Acidobacteriota	Vicinamibacteria	Vicinamibacterales	unclassified	unclassified	unclassified	sludge				Fungi	Basidiomycota	Tremellomycetes	Trichosporonales	Trichosporonaceae	Apiotrichum	unclassified	sludge
	Bacteria	Bdellovibrionota	Oligoflexia	0319-6G20	unclassified	unclassified	unclassified	sludge				Fungi	Basidiomycota	Tremellomycetes	Trichosporonales	Trichosporonaceae	Apiotrichum	unclassified	sludge
	Bacteria	Bdellovibrionota	Oligoflexia	0319-6G20	unclassified	unclassified	unclassified	sludge				Fungi	Basidiomycota	Tremellomycetes	Trichosporonales	Trichosporonaceae	Apiotrichum	unclassified	sludge
	Bacteria	Firmicutes	Clostridia	Christensenellales	Christensenellaceae	Christensenellaceae R-7 group	unclassified	sludge				Fungi	Basidiomycota	Tremellomycetes	Trichosporonales	Trichosporonaceae	Apiotrichum	unclassified	sludge
	Bacteria	Desulfobacterota	Desulfovibrionia	Desulfovibrionales	Desulfovibrionaceae	Desulfovibrio	unclassified	sludge				Fungi	Basidiomycota	Tremellomycetes	Trichosporonales	Trichosporonaceae	Apiotrichum	unclassified	sludge
	Bacteria	Desulfobacterota	Desulfovibrionia	Desulfovibrionales	Desulfovibrionaceae	Desulfovibrio	unclassified	sludge				Fungi	Basidiomycota	Tremellomycetes	Trichosporonales	Trichosporonaceae	unclassified	unclassified	sludge
	Bacteria	Desulfobacterota	Desulfovibrionia	Desulfovibrionales	Desulfomicrobiaceae	Desulfomicrobium	unclassified	sludge				Fungi	Basidiomycota	Tremellomycetes	Trichosporonales	Trichosporonaceae	Cutaneotrichosporon	unclassified	sludge
	Bacteria	Desulfobacterota	Desulfovibrionia	Desulfovibrionales	Desulfovibrionaceae	Desulfovibrio	unclassified	sludge				Fungi	Basidiomycota	Tremellomycetes	Trichosporonales	Trichosporonaceae	Cutaneotrichosporon	unclassified	sludge
	Bacteria	Proteobacteria	Gammaproteobacteria	Gammaproteobacteria Incertae Sedis	Unknown Family	Acidibacter	unclassified	sludge				Fungi	Basidiomycota	Tremellomycetes	Trichosporonales	Trichosporonaceae	unclassified	unclassified	sludge
	Bacteria	Proteobacteria	Gammaproteobacteria	Pseudomonadales	Pseudomonadaceae	Thiopseudomonas	unclassified	sludge				Fungi	Basidiomycota	Tremellomycetes	Trichosporonales	Trichosporonaceae	Apiotrichum	scarabaeorum	sludge
	Bacteria	Proteobacteria	Gammaproteobacteria	unclassified	unclassified	unclassified	unclassified	sludge				Fungi	Basidiomycota	Tremellomycetes	Trichosporonales	Trichosporonaceae	Apiotrichum	unclassified	sludge
	Bacteria	Proteobacteria	Gammaproteobacteria	Pseudomonadales	Pseudomonadaceae	Pseudomonas	unclassified	sludge				Fungi	Basidiomycota	Tremellomycetes	Trichosporonales	Trichosporonaceae	unclassified	unclassified	sludge
	Bacteria	Proteobacteria	Gammaproteobacteria	Pseudomonadales	Pseudomonadaceae	unclassified	unclassified	sludge				Fungi	Basidiomycota	Tremellomycetes	Trichosporonales	Trichosporonaceae	Apiotrichum	scarabaeorum	sludge
	Bacteria	Proteobacteria	Gammaproteobacteria	Pseudomonadales	Pseudomonadaceae	Pseudomonas	unclassified	sludge				Fungi	Basidiomycota	Tremellomycetes	Trichosporonales	Trichosporonaceae	Apiotrichum	montevideense	sludge
	Bacteria	Proteobacteria	Gammaproteobacteria	Cellvibrionales	Spongiibacteraceae	BD1-7 clade	unclassified	sludge				Fungi	Basidiomycota	Tremellomycetes	Trichosporonales	Trichosporonaceae	Apiotrichum	montevideense	sludge
	Bacteria	Proteobacteria	Gammaproteobacteria	Xanthomonadales	Rhodanobacteraceae	Dokdonella	unclassified	sludge				Fungi	Basidiomycota	Tremellomycetes	Trichosporonales	Trichosporonaceae	Apiotrichum	scarabaeorum	sludge
	Bacteria	Proteobacteria	Gammaproteobacteria	Xanthomonadales	Rhodanobacteraceae	Dokdonella	unclassified	sludge				Fungi	Basidiomycota	Tremellomycetes	Trichosporonales	Trichosporonaceae	Trichosporon	unclassified	sludge
	Bacteria	Proteobacteria	Gammaproteobacteria	Competibacterales	Competibacteraceae	Candidatus Competibacter	unclassified	sludge				Fungi	Basidiomycota	Tremellomycetes	Trichosporonales	Trichosporonaceae	Apiotrichum	montevideense	sludge
	Bacteria	Proteobacteria	Gammaproteobacteria	Competibacterales	Competibacteraceae	Candidatus Competibacter	unclassified	sludge				Fungi	Basidiomycota	Tremellomycetes	Trichosporonales	Trichosporonaceae	Apiotrichum	montevideense	sludge
	Bacteria	Proteobacteria	Gammaproteobacteria	Xanthomonadales	Xanthomonadaceae	Stenotrophomonas	unclassified	sludge				Fungi	Basidiomycota	Tremellomycetes	Trichosporonales	Trichosporonaceae	unclassified	unclassified	sludge
	Bacteria	Proteobacteria	Gammaproteobacteria	Xanthomonadales	Xanthomonadaceae	Stenotrophomonas	unclassified	sludge				Fungi	Basidiomycota	Tremellomycetes	Trichosporonales	Trichosporonaceae	unclassified	unclassified	sludge
	Bacteria	Proteobacteria	Gammaproteobacteria	Xanthomonadales	Xanthomonadaceae	unclassified	unclassified	sludge				Fungi	Basidiomycota	Tremellomycetes	Trichosporonales	Trichosporonaceae	unclassified	unclassified	sludge
	Bacteria	Proteobacteria	Gammaproteobacteria	Xanthomonadales	Xanthomonadaceae	Thermomonas	unclassified	sludge				Fungi	Basidiomycota	Tremellomycetes	Trichosporonales	Trichosporonaceae	unclassified	unclassified	sludge
	Bacteria	Proteobacteria	Gammaproteobacteria	Xanthomonadales	Xanthomonadaceae	Thermomonas	unclassified	sludge				Fungi	Basidiomycota	Tremellomycetes	Trichosporonales	Trichosporonaceae	unclassified	unclassified	sludge
	Bacteria	Proteobacteria	Gammaproteobacteria	Xanthomonadales	Xanthomonadaceae	Thermomonas	unclassified	sludge				Fungi	Basidiomycota	Tremellomycetes	Trichosporonales	Trichosporonaceae	Apiotrichum	unclassified	sludge
	Bacteria	Proteobacteria	Gammaproteobacteria	Pseudomonadales	Moraxellaceae	Acinetobacter	unclassified	sludge				Fungi	Basidiomycota	Tremellomycetes	Trichosporonales	Trichosporonaceae	unclassified	unclassified	sludge
	Bacteria	Proteobacteria	Gammaproteobacteria	Pseudomonadales	Moraxellaceae	Acinetobacter	unclassified	sludge				Fungi	Basidiomycota	Tremellomycetes	Trichosporonales	Trichosporonaceae	unclassified	unclassified	sludge
	Bacteria	Proteobacteria	Gammaproteobacteria	Pseudomonadales	Moraxellaceae	Acinetobacter	unclassified	sludge				Fungi	Basidiomycota	Tremellomycetes	Trichosporonales	Trichosporonaceae	unclassified	unclassified	sludge
	Bacteria	Proteobacteria	Gammaproteobacteria	Pseudomonadales	Moraxellaceae	Acinetobacter	unclassified	sludge				Fungi	Basidiomycota	Tremellomycetes	Trichosporonales	Trichosporonaceae	unclassified	unclassified	sludge
	Bacteria	Proteobacteria	Gammaproteobacteria	Pseudomonadales	Moraxellaceae	Acinetobacter	unclassified	sludge				Fungi	Ascomycota	Saccharomycetes	Saccharomycetales	Saccharomycetaceae	Kazachstania	exigua	sludge
	Bacteria	Proteobacteria	Gammaproteobacteria	Pseudomonadales	Moraxellaceae	Acinetobacter	unclassified	sludge				Fungi	Ascomycota	Pezizomycetes	Pezizales	Ascodesmidaceae	Ascodesmis	sphaerospora	sludge
	Bacteria	Proteobacteria	Gammaproteobacteria	Pseudomonadales	Moraxellaceae	Acinetobacter	unclassified	sludge				Fungi	Ascomycota	Saccharomycetes	Saccharomycetales	Saccharomycetales_fam_Incertae_sedis	Candida	sojae	sludge
	Bacteria	Proteobacteria	Gammaproteobacteria	Pseudomonadales	Moraxellaceae	Acinetobacter	unclassified	sludge				Fungi	Basidiomycota	Microbotryomycetes	Sporidiobolales	Sporidiobolaceae	Rhodotorula	unclassified	sludge
	Bacteria	Proteobacteria	Gammaproteobacteria	Enterobacterales	Morganellaceae	Providencia	unclassified	sludge				Fungi	Basidiomycota	Microbotryomycetes	Sporidiobolales	Sporidiobolaceae	Rhodotorula	unclassified	sludge
	Bacteria	Proteobacteria	Gammaproteobacteria	unclassified	unclassified	unclassified	unclassified	sludge				Fungi	Mortierellomycota	Mortierellomycetes	Mortierellales	Mortierellaceae	Mortierella	unclassified	sludge
	Bacteria	Proteobacteria	Gammaproteobacteria	Burkholderiales	Neisseriaceae	Uruburuella	unclassified	sludge				Fungi	Ascomycota	Saccharomycetes	Saccharomycetales	Saccharomycetales_fam_Incertae_sedis	Candida	pseudoglaebosa	sludge
	Bacteria	Proteobacteria	Gammaproteobacteria	Burkholderiales	Neisseriaceae	Vitreoscilla	unclassified	sludge				Fungi	Ascomycota	Saccharomycetes	Saccharomycetales	Saccharomycetales_fam_Incertae_sedis	Candida	sojae	sludge
	Bacteria	Proteobacteria	Gammaproteobacteria	Burkholderiales	Neisseriaceae	unclassified	unclassified	sludge				Fungi	Basidiomycota	Microbotryomycetes	Sporidiobolales	Sporidiobolaceae	Rhodotorula	unclassified	sludge
	Bacteria	Proteobacteria	Gammaproteobacteria	Burkholderiales	Neisseriaceae	unclassified	unclassified	sludge				Fungi	Mortierellomycota	Mortierellomycetes	Mortierellales	Mortierellaceae	Mortierella	elongata	sludge
	Bacteria	Proteobacteria	Gammaproteobacteria	Burkholderiales	Alcaligenaceae	Parapusillimonas	unclassified	sludge				Fungi	Ascomycota	Pezizomycetes	Pezizales	Ascodesmidaceae	Cephaliophora	unclassified	sludge
	Bacteria	Proteobacteria	Gammaproteobacteria	Burkholderiales	Alcaligenaceae	Alcaligenes	unclassified	sludge				Fungi	Ascomycota	Saccharomycetes	Saccharomycetales	Saccharomycetales_fam_Incertae_sedis	Candida	fluviatilis	sludge
	Bacteria	Proteobacteria	Gammaproteobacteria	Burkholderiales	Alcaligenaceae	unclassified	unclassified	sludge				Fungi	Ascomycota	Saccharomycetes	Saccharomycetales	Phaffomycetaceae	Barnettozyma	californica	sludge
	Bacteria	Proteobacteria	Gammaproteobacteria	Burkholderiales	Alcaligenaceae	Paenalcaligenes	unclassified	sludge				Fungi	Ascomycota	Saccharomycetes	Saccharomycetales	Saccharomycetales_fam_Incertae_sedis	Candida	sojae	sludge
	Bacteria	Proteobacteria	Gammaproteobacteria	Burkholderiales	Alcaligenaceae	Paenalcaligenes	unclassified	sludge				Fungi	Basidiomycota	Microbotryomycetes	Sporidiobolales	Sporidiobolaceae	Rhodotorula	unclassified	sludge
	Bacteria	Proteobacteria	Gammaproteobacteria	Burkholderiales	Sutterellaceae	AAP99	unclassified	sludge				Fungi	Ascomycota	Saccharomycetes	Saccharomycetales	Saccharomycetales_fam_Incertae_sedis	Candida	unclassified	sludge
	Bacteria	Proteobacteria	Gammaproteobacteria	Burkholderiales	Burkholderiaceae	unclassified	unclassified	sludge				Fungi	Ascomycota	Saccharomycetes	Saccharomycetales	Saccharomycetales_fam_Incertae_sedis	Candida	sojae	sludge
	Bacteria	Proteobacteria	Gammaproteobacteria	Burkholderiales	Methylophilaceae	Methylotenera	unclassified	sludge				Fungi	Mortierellomycota	Mortierellomycetes	Mortierellales	Mortierellaceae	Mortierella	unclassified	cast
	Bacteria	Proteobacteria	Gammaproteobacteria	Burkholderiales	Methylophilaceae	Methylotenera	unclassified	sludge				Fungi	Basidiomycota	Agaricomycetes	Agaricales	Agaricaceae	Coprinus	cordisporus	cast
	Bacteria	Proteobacteria	Gammaproteobacteria	Burkholderiales	Rhodocyclaceae	Candidatus Accumulibacter	unclassified	sludge				Fungi	Basidiomycota	Tremellomycetes	Trichosporonales	Trichosporonaceae	Apiotrichum	unclassified	cast
	Bacteria	Proteobacteria	Gammaproteobacteria	Burkholderiales	Rhodocyclaceae	Candidatus Accumulibacter	unclassified	sludge				Fungi	Basidiomycota	Tremellomycetes	Trichosporonales	Trichosporonaceae	Apiotrichum	unclassified	cast
	Bacteria	Proteobacteria	Gammaproteobacteria	Burkholderiales	Rhodocyclaceae	unclassified	unclassified	sludge				Fungi	Ascomycota	unclassified	unclassified	unclassified	unclassified	unclassified	cast
	Bacteria	Proteobacteria	Gammaproteobacteria	Burkholderiales	Rhodocyclaceae	unclassified	unclassified	sludge				Fungi	Basidiomycota	unclassified	unclassified	unclassified	unclassified	unclassified	cast
	Bacteria	Proteobacteria	Gammaproteobacteria	Burkholderiales	Rhodocyclaceae	Propionivibrio	unclassified	sludge				Fungi	Ascomycota	Pezizomycetes	Pezizales	Pyronemataceae	Pseudaleuria	unclassified	cast
	Bacteria	Proteobacteria	Gammaproteobacteria	Burkholderiales	Rhodocyclaceae	Zoogloea	unclassified	sludge				Fungi	Basidiomycota	unclassified	unclassified	unclassified	unclassified	unclassified	cast
	Bacteria	Proteobacteria	Gammaproteobacteria	Burkholderiales	Comamonadaceae	unclassified	unclassified	sludge				Fungi	Basidiomycota	Tremellomycetes	Trichosporonales	Trichosporonaceae	Apiotrichum	unclassified	cast
	Bacteria	Proteobacteria	Gammaproteobacteria	Burkholderiales	Comamonadaceae	Simplicispira	unclassified	sludge				Fungi	Basidiomycota	Tremellomycetes	Trichosporonales	Trichosporonaceae	Apiotrichum	unclassified	cast
	Bacteria	Proteobacteria	Gammaproteobacteria	Burkholderiales	Comamonadaceae	unclassified	unclassified	sludge				Fungi	Basidiomycota	unclassified	unclassified	unclassified	unclassified	unclassified	cast
	Bacteria	Proteobacteria	Gammaproteobacteria	Burkholderiales	Comamonadaceae	unclassified	unclassified	sludge				Fungi	Basidiomycota	unclassified	unclassified	unclassified	unclassified	unclassified	cast
	Bacteria	Proteobacteria	Gammaproteobacteria	Burkholderiales	Comamonadaceae	unclassified	unclassified	sludge				Fungi	Basidiomycota	unclassified	unclassified	unclassified	unclassified	unclassified	cast
	Bacteria	Proteobacteria	Gammaproteobacteria	Burkholderiales	Comamonadaceae	unclassified	unclassified	sludge				Fungi	Basidiomycota	Tremellomycetes	Trichosporonales	Trichosporonaceae	Apiotrichum	unclassified	cast
	Bacteria	Proteobacteria	Gammaproteobacteria	Burkholderiales	Comamonadaceae	unclassified	unclassified	sludge				Fungi	Mortierellomycota	Mortierellomycetes	Mortierellales	Mortierellaceae	Mortierella	unclassified	cast
	Bacteria	Proteobacteria	Gammaproteobacteria	Burkholderiales	Comamonadaceae	unclassified	unclassified	sludge				Fungi	Mortierellomycota	Mortierellomycetes	Mortierellales	Mortierellaceae	Mortierella	unclassified	cast
	Bacteria	Proteobacteria	Gammaproteobacteria	Burkholderiales	Comamonadaceae	unclassified	unclassified	sludge				Fungi	Ascomycota	Pezizomycetes	Pezizales	Ascodesmidaceae	Cephaliophora	unclassified	cast
	Bacteria	Proteobacteria	Gammaproteobacteria	Burkholderiales	Comamonadaceae	unclassified	unclassified	sludge				Fungi	Mortierellomycota	Mortierellomycetes	Mortierellales	Mortierellaceae	Mortierella	unclassified	cast
	Bacteria	Proteobacteria	Gammaproteobacteria	Burkholderiales	Comamonadaceae	Ottowia	unclassified	sludge				Fungi	Mortierellomycota	Mortierellomycetes	Mortierellales	Mortierellaceae	Mortierella	unclassified	cast
	Bacteria	Proteobacteria	Gammaproteobacteria	Burkholderiales	Comamonadaceae	unclassified	unclassified	sludge				Fungi	Basidiomycota	Agaricomycetes	Agaricales	Agaricaceae	Coprinus	cordisporus	cast
	Bacteria	Proteobacteria	Gammaproteobacteria	Burkholderiales	Comamonadaceae	unclassified	unclassified	sludge				Fungi	Mortierellomycota	Mortierellomycetes	Mortierellales	Mortierellaceae	Mortierella	unclassified	cast
	Bacteria	Proteobacteria	Gammaproteobacteria	Burkholderiales	Rhodocyclaceae	Uliginosibacterium	unclassified	sludge				Fungi	Basidiomycota	Agaricomycetes	Agaricales	Agaricaceae	Coprinus	cordisporus	cast
	Bacteria	Proteobacteria	Gammaproteobacteria	Burkholderiales	Rhodocyclaceae	Sulfuritalea	unclassified	sludge				Fungi	Ascomycota	Sordariomycetes	Sordariales	Chaetomiaceae	Humicola	nigrescens	cast
	Bacteria	Proteobacteria	Gammaproteobacteria	Burkholderiales	Rhodocyclaceae	unclassified	unclassified	sludge				Fungi	Basidiomycota	Agaricomycetes	Agaricales	Psathyrellaceae	Coprinopsis	unclassified	cast
	Bacteria	Proteobacteria	Gammaproteobacteria	Burkholderiales	Rhodocyclaceae	Dechloromonas	unclassified	sludge				Fungi	Mortierellomycota	Mortierellomycetes	Mortierellales	Mortierellaceae	Mortierella	elongata	cast
	Bacteria	Proteobacteria	Gammaproteobacteria	Burkholderiales	Rhodocyclaceae	unclassified	unclassified	sludge				Fungi	Ascomycota	Sordariomycetes	Hypocreales	Bionectriaceae	Clonostachys	unclassified	cast
	Bacteria	Proteobacteria	Gammaproteobacteria	Xanthomonadales	Rhodanobacteraceae	unclassified	unclassified	sludge				Fungi	Basidiomycota	Tremellomycetes	Trichosporonales	Trichosporonaceae	Apiotrichum	porosum	cast
	Bacteria	Proteobacteria	Alphaproteobacteria	Micavibrionales	unclassified	unclassified	unclassified	sludge				Fungi	Ascomycota	unclassified	unclassified	unclassified	unclassified	unclassified	cast
	Bacteria	Proteobacteria	Alphaproteobacteria	Acetobacterales	Acetobacteraceae	Roseomonas	unclassified	sludge				Fungi	Mortierellomycota	Mortierellomycetes	Mortierellales	Mortierellaceae	Mortierella	elongata	cast
	Bacteria	Proteobacteria	Alphaproteobacteria	Rhizobiales	A0839	unclassified	unclassified	sludge				Fungi	Ascomycota	Sordariomycetes	Hypocreales	Bionectriaceae	Clonostachys	unclassified	cast
	Bacteria	Proteobacteria	Alphaproteobacteria	Micropepsales	Micropepsaceae	unclassified	unclassified	sludge				Fungi	Ascomycota	Sordariomycetes	Hypocreales	Bionectriaceae	unclassified	unclassified	cast
	Bacteria	Proteobacteria	Alphaproteobacteria	Sphingomonadales	Sphingomonadaceae	unclassified	unclassified	sludge				Fungi	Ascomycota	Pezizomycetes	Pezizales	Pyronemataceae	Boubovia	unclassified	cast
	Bacteria	Proteobacteria	Alphaproteobacteria	Sphingomonadales	Sphingomonadaceae	Novosphingobium	unclassified	sludge				Fungi	Ascomycota	Sordariomycetes	Sordariales	Chaetomiaceae	Humicola	nigrescens	cast
	Bacteria	Proteobacteria	Alphaproteobacteria	Rhodobacterales	Rhodobacteraceae	unclassified	unclassified	sludge				Fungi	Basidiomycota	Tremellomycetes	Trichosporonales	Trichosporonaceae	Apiotrichum	unclassified	cast
	Bacteria	Proteobacteria	Alphaproteobacteria	Rhodobacterales	Rhodobacteraceae	unclassified	unclassified	sludge				Fungi	Basidiomycota	Tremellomycetes	Trichosporonales	Trichosporonaceae	Apiotrichum	porosum	cast
	Bacteria	Proteobacteria	Alphaproteobacteria	Rhodobacterales	Rhodobacteraceae	unclassified	unclassified	sludge				Fungi	Ascomycota	Sordariomycetes	Hypocreales	Bionectriaceae	Clonostachys	unclassified	cast
	Bacteria	Proteobacteria	Alphaproteobacteria	Rhodobacterales	Rhodobacteraceae	unclassified	unclassified	sludge				Fungi	Ascomycota	Sordariomycetes	Hypocreales	Bionectriaceae	unclassified	unclassified	cast
	Bacteria	Proteobacteria	Alphaproteobacteria	Rhodobacterales	Rhodobacteraceae	unclassified	unclassified	sludge				Fungi	Ascomycota	Sordariomycetes	Hypocreales	Nectriaceae	unclassified	unclassified	cast
	Bacteria	Proteobacteria	Alphaproteobacteria	Rhodobacterales	Rhodobacteraceae	unclassified	unclassified	sludge				Fungi	Basidiomycota	Tremellomycetes	Trichosporonales	Trichosporonaceae	Apiotrichum	unclassified	cast
	Bacteria	Proteobacteria	Alphaproteobacteria	Rhodobacterales	Rhodobacteraceae	unclassified	unclassified	sludge				Fungi	Mortierellomycota	Mortierellomycetes	Mortierellales	Mortierellaceae	Mortierella	elongata	cast
	Bacteria	Proteobacteria	Alphaproteobacteria	Rhodobacterales	Rhodobacteraceae	unclassified	unclassified	sludge				Fungi	Ascomycota	Sordariomycetes	Hypocreales	Nectriaceae	Fusarium	unclassified	cast
	Bacteria	Proteobacteria	Alphaproteobacteria	Rhizobiales	Rhizobiaceae	unclassified	unclassified	sludge				Fungi	Mortierellomycota	Mortierellomycetes	Mortierellales	Mortierellaceae	Mortierella	elongata	cast
	Bacteria	Proteobacteria	Alphaproteobacteria	Rhizobiales	Rhizobiaceae	Mesorhizobium	unclassified	sludge				Fungi	Mortierellomycota	Mortierellomycetes	Mortierellales	Mortierellaceae	Mortierella	elongata	cast
	Bacteria	Proteobacteria	Alphaproteobacteria	Rhizobiales	Hyphomicrobiaceae	Hyphomicrobium	unclassified	sludge				Fungi	Ascomycota	Sordariomycetes	Sordariales	Chaetomiaceae	Humicola	nigrescens	cast
	Bacteria	Proteobacteria	Alphaproteobacteria	Rhizobiales	Hyphomicrobiaceae	Hyphomicrobium	unclassified	sludge				Fungi	Basidiomycota	Tremellomycetes	Trichosporonales	Trichosporonaceae	Apiotrichum	unclassified	cast
	Bacteria	Proteobacteria	Alphaproteobacteria	Rhizobiales	Hyphomicrobiaceae	Hyphomicrobium	unclassified	sludge				Fungi	Ascomycota	Sordariomycetes	Hypocreales	Nectriaceae	Fusarium	unclassified	cast
	Bacteria	Proteobacteria	Alphaproteobacteria	Rhizobiales	Rhizobiaceae	Paenochrobactrum	unclassified	sludge				Fungi	Ascomycota	Sordariomycetes	Hypocreales	Nectriaceae	Fusarium	unclassified	cast
	Bacteria	Proteobacteria	Alphaproteobacteria	Rhizobiales	Rhizobiaceae	Pseudochrobactrum	unclassified	sludge				Fungi	Ascomycota	Sordariomycetes	Hypocreales	Nectriaceae	Fusarium	unclassified	cast
	Bacteria	Proteobacteria	Alphaproteobacteria	Rhizobiales	Rhizobiaceae	unclassified	unclassified	sludge				Fungi	Mortierellomycota	Mortierellomycetes	Mortierellales	Mortierellaceae	Mortierella	elongata	cast
	Bacteria	Proteobacteria	Alphaproteobacteria	Caulobacterales	Caulobacteraceae	Brevundimonas	unclassified	sludge				Fungi	Mortierellomycota	Mortierellomycetes	Mortierellales	Mortierellaceae	Mortierella	elongata	cast
	Bacteria	Proteobacteria	Alphaproteobacteria	Caulobacterales	Caulobacteraceae	Brevundimonas	unclassified	sludge				Fungi	Ascomycota	Saccharomycetes	Saccharomycetales	unclassified	unclassified	unclassified	cast
	Bacteria	Proteobacteria	Alphaproteobacteria	Caulobacterales	Caulobacteraceae	unclassified	unclassified	sludge				Fungi	Ascomycota	Sordariomycetes	Glomerellales	Plectosphaerellaceae	Acrostalagmus	luteoalbus	cast
	Bacteria	Proteobacteria	Alphaproteobacteria	Rhizobiales	Beijerinckiaceae	unclassified	unclassified	sludge				Fungi	Ascomycota	Sordariomycetes	Hypocreales	Nectriaceae	Paracremonium	inflatum	cast
	Bacteria	Proteobacteria	Alphaproteobacteria	Caulobacterales	Hyphomonadaceae	UKL13-1	unclassified	sludge				Fungi	Ascomycota	Sordariomycetes	Glomerellales	Plectosphaerellaceae	Acrostalagmus	luteoalbus	cast
	Bacteria	Desulfobacterota	Desulfobulbia	Desulfobulbales	Desulfocapsaceae	unclassified	unclassified	sludge				Fungi	Ascomycota	Sordariomycetes	Microascales	Microascaceae	Pseudallescheria	boydii	cast
	Bacteria	Desulfobacterota	Desulfobulbia	Desulfobulbales	Desulfobulbaceae	Desulfobulbus	unclassified	sludge				Fungi	Mucoromycota	Mucoromycetes	Mucorales	Mucoraceae	Mucor	unclassified	cast
	Bacteria	Desulfobacterota	Desulfobulbia	Desulfobulbales	Desulfobulbaceae	Desulfobulbus	unclassified	sludge				Fungi	Ascomycota	Laboulbeniomycetes	Pyxidiophorales	unclassified	unclassified	unclassified	cast
	Bacteria	Bdellovibrionota	Bdellovibrionia	Bdellovibrionales	Bdellovibrionaceae	Bdellovibrio	unclassified	sludge				Fungi	Ascomycota	Sordariomycetes	Hypocreales	Nectriaceae	Fusarium	unclassified	cast
	Bacteria	Bdellovibrionota	Bdellovibrionia	Bdellovibrionales	Bdellovibrionaceae	Bdellovibrio	unclassified	sludge				Fungi	Mortierellomycota	Mortierellomycetes	Mortierellales	Mortierellaceae	Mortierella	elongata	cast
	Bacteria	Bdellovibrionota	Bdellovibrionia	Bdellovibrionales	Bdellovibrionaceae	Bdellovibrio	unclassified	sludge				Fungi	Ascomycota	Sordariomycetes	Sordariales	Chaetomiaceae	Humicola	nigrescens	cast
	Bacteria	Bdellovibrionota	Bdellovibrionia	Bdellovibrionales	Bdellovibrionaceae	Bdellovibrio	unclassified	sludge				Fungi	Ascomycota	Saccharomycetes	Saccharomycetales	Debaryomycetaceae	Debaryomyces	unclassified	cast
	Bacteria	Bdellovibrionota	Bdellovibrionia	Bdellovibrionales	Bdellovibrionaceae	Bdellovibrio	unclassified	sludge				Fungi	Mortierellomycota	Mortierellomycetes	Mortierellales	Mortierellaceae	Mortierella	elongata	cast
	Bacteria	Desulfobacterota	Desulfuromonadia	Bradymonadales	Bradymonadaceae	unclassified	unclassified	sludge				Fungi	Ascomycota	Sordariomycetes	Hypocreales	Nectriaceae	Fusarium	unclassified	cast
	Bacteria	Acidobacteriota	Acidobacteriae	Bryobacterales	Bryobacteraceae	Bryobacter	unclassified	sludge				Fungi	Blastocladiomycota	Blastocladiomycetes	Blastocladiales	Blastocladiaceae	Allomyces	arbusculus	cast
	Bacteria	Chloroflexi	Anaerolineae	Anaerolineales	Anaerolineaceae	unclassified	unclassified	sludge				Fungi	Basidiomycota	Tremellomycetes	Trichosporonales	Trichosporonaceae	Cutaneotrichosporon	guehoae	cast
	Bacteria	Chloroflexi	Anaerolineae	SBR1031	A4b	unclassified	unclassified	sludge				Fungi	Ascomycota	Sordariomycetes	Microascales	Microascaceae	Pseudallescheria	boydii	cast
	Bacteria	Chloroflexi	Anaerolineae	Caldilineales	Caldilineaceae	unclassified	unclassified	sludge				Fungi	Basidiomycota	Agaricomycetes	Agaricales	Agaricaceae	Coprinus	cordisporus	cast
	Bacteria	Chloroflexi	Anaerolineae	Caldilineales	Caldilineaceae	unclassified	unclassified	sludge				Fungi	Mortierellomycota	Mortierellomycetes	Mortierellales	Mortierellaceae	Mortierella	elongata	cast
	Bacteria	Chloroflexi	Anaerolineae	2020-01-01	unclassified	unclassified	unclassified	sludge				Fungi	Mortierellomycota	Mortierellomycetes	Mortierellales	Mortierellaceae	Mortierella	elongata	cast
	Bacteria	Chloroflexi	unclassified	unclassified	unclassified	unclassified	unclassified	sludge				Fungi	Ascomycota	Sordariomycetes	Hypocreales	Nectriaceae	Paracremonium	inflatum	cast
	Bacteria	Chloroflexi	Chloroflexia	Thermomicrobiales	JG30-KF-CM45	unclassified	unclassified	sludge				Fungi	Ascomycota	Sordariomycetes	Glomerellales	Plectosphaerellaceae	Acrostalagmus	luteoalbus	cast
	Bacteria	Synergistota	Synergistia	Synergistales	Synergistaceae	unclassified	unclassified	sludge				Fungi	Ascomycota	Pezizomycetes	Pezizales	Pyronemataceae	Boubovia	unclassified	cast
	Bacteria	Actinobacteriota	Actinobacteria	Corynebacteriales	Nocardiaceae	Gordonia	unclassified	sludge				Fungi	Ascomycota	Sordariomycetes	Hypocreales	Nectriaceae	Paracremonium	inflatum	cast
	Bacteria	Actinobacteriota	Actinobacteria	unclassified	unclassified	unclassified	unclassified	sludge				Fungi	Ascomycota	Sordariomycetes	Hypocreales	Nectriaceae	Fusarium	unclassified	cast
	Bacteria	Actinobacteriota	Actinobacteria	Micrococcales	Intrasporangiaceae	Tetrasphaera	unclassified	sludge				Fungi	Mortierellomycota	Mortierellomycetes	Mortierellales	Mortierellaceae	Mortierella	elongata	cast
	Bacteria	Actinobacteriota	Actinobacteria	Micrococcales	Intrasporangiaceae	Tetrasphaera	unclassified	sludge				Fungi	Ascomycota	Pezizomycetes	Pezizales	Ascodesmidaceae	Cephaliophora	unclassified	cast
	Bacteria	Actinobacteriota	Actinobacteria	Micrococcales	Intrasporangiaceae	Tetrasphaera	unclassified	sludge				Fungi	Ascomycota	Sordariomycetes	Sordariales	Chaetomiaceae	Humicola	nigrescens	cast
	Bacteria	Actinobacteriota	Acidimicrobiia	Microtrichales	Microtrichaceae	Candidatus Microthrix	unclassified	sludge				Fungi	Ascomycota	Sordariomycetes	Hypocreales	Nectriaceae	Fusarium	unclassified	cast
	Bacteria	Bdellovibrionota	Bdellovibrionia	Bacteriovoracales	Bacteriovoracaceae	Peredibacter	unclassified	sludge				Fungi	Ascomycota	Sordariomycetes	Hypocreales	Nectriaceae	Paracremonium	inflatum	cast
	Bacteria	Bdellovibrionota	Bdellovibrionia	Bacteriovoracales	Bacteriovoracaceae	Peredibacter	unclassified	sludge				Fungi	Ascomycota	Sordariomycetes	Hypocreales	Nectriaceae	Paracremonium	inflatum	cast
	Bacteria	Bdellovibrionota	Bdellovibrionia	Bacteriovoracales	Bacteriovoracaceae	Peredibacter	unclassified	sludge				Fungi	Ascomycota	Sordariomycetes	Hypocreales	Nectriaceae	Fusarium	unclassified	cast
	Bacteria	Bdellovibrionota	Bdellovibrionia	Bacteriovoracales	Bacteriovoracaceae	Peredibacter	unclassified	sludge				Fungi	Mortierellomycota	Mortierellomycetes	Mortierellales	Mortierellaceae	Mortierella	elongata	cast
	Bacteria	Campilobacterota	Campylobacteria	Campylobacterales	Arcobacteraceae	unclassified	unclassified	sludge				Fungi	Ascomycota	Sordariomycetes	Hypocreales	Nectriaceae	Paracremonium	inflatum	cast
	Bacteria	Campilobacterota	Campylobacteria	Campylobacterales	Arcobacteraceae	Arcobacter	unclassified	sludge				Fungi	Ascomycota	Sordariomycetes	Hypocreales	Nectriaceae	Paracremonium	inflatum	cast
	Bacteria	Campilobacterota	Campylobacteria	Campylobacterales	Arcobacteraceae	Arcobacter	unclassified	sludge				Fungi	Mortierellomycota	Mortierellomycetes	Mortierellales	Mortierellaceae	Mortierella	elongata	cast
	Bacteria	Campilobacterota	Campylobacteria	Campylobacterales	Arcobacteraceae	Arcobacter	unclassified	sludge				Fungi	Ascomycota	Sordariomycetes	Glomerellales	Plectosphaerellaceae	Acrostalagmus	luteoalbus	cast
	Bacteria	Patescibacteria	ABY1	Candidatus Magasanikbacteria	unclassified	unclassified	unclassified	sludge				Fungi	Ascomycota	Sordariomycetes	Hypocreales	Nectriaceae	Paracremonium	inflatum	cast
	Bacteria	Dependentiae	Babeliae	Babeliales	Vermiphilaceae	unclassified	unclassified	sludge				Fungi	Ascomycota	Sordariomycetes	Microascales	Microascaceae	Pseudallescheria	boydii	cast
	Bacteria	Dependentiae	Babeliae	Babeliales	Vermiphilaceae	unclassified	unclassified	sludge				Fungi	Ascomycota	Sordariomycetes	Hypocreales	Nectriaceae	Paracremonium	inflatum	cast
	Bacteria	Dependentiae	Babeliae	Babeliales	unclassified	unclassified	unclassified	sludge				Fungi	Basidiomycota	Tremellomycetes	Trichosporonales	Trichosporonaceae	Apiotrichum	porosum	cast
	Bacteria	Patescibacteria	Parcubacteria	unclassified	unclassified	unclassified	unclassified	sludge				Fungi	Ascomycota	Sordariomycetes	Glomerellales	Plectosphaerellaceae	Acrostalagmus	luteoalbus	cast
	Bacteria	Patescibacteria	Parcubacteria	Candidatus Nomurabacteria	unclassified	unclassified	unclassified	sludge				Fungi	Ascomycota	Sordariomycetes	Sordariales	Chaetomiaceae	Humicola	nigrescens	cast
	Bacteria	Patescibacteria	Saccharimonadia	Saccharimonadales	unclassified	unclassified	unclassified	sludge				Fungi	Ascomycota	Pezizomycetes	Pezizales	Ascodesmidaceae	Ascodesmis	sphaerospora	cast
	Bacteria	Patescibacteria	Saccharimonadia	Saccharimonadales	unclassified	unclassified	unclassified	sludge				Fungi	Ascomycota	Sordariomycetes	Sordariales	Chaetomiaceae	Humicola	nigrescens	cast
	Bacteria	Patescibacteria	Saccharimonadia	Saccharimonadales	unclassified	unclassified	unclassified	sludge				Fungi	Ascomycota	Sordariomycetes	Microascales	Microascaceae	Pseudallescheria	boydii	cast
	Bacteria	Patescibacteria	Gracilibacteria	Candidatus Peregrinibacteria	unclassified	unclassified	unclassified	sludge				Fungi	Ascomycota	Sordariomycetes	Hypocreales	Nectriaceae	unclassified	unclassified	cast
	Bacteria	Proteobacteria	unclassified	unclassified	unclassified	unclassified	unclassified	sludge				Fungi	Ascomycota	Sordariomycetes	Microascales	Microascaceae	Pseudallescheria	boydii	cast
	Bacteria	Proteobacteria	unclassified	unclassified	unclassified	unclassified	unclassified	sludge				Fungi	Mortierellomycota	Mortierellomycetes	Mortierellales	Mortierellaceae	Mortierella	unclassified	cast
	Bacteria	Proteobacteria	unclassified	unclassified	unclassified	unclassified	unclassified	sludge				Fungi	Ascomycota	Sordariomycetes	Sordariales	Chaetomiaceae	Humicola	nigrescens	cast
	Bacteria	Spirochaetota	Spirochaetia	Spirochaetales	Spirochaetaceae	Treponema	unclassified	sludge				Fungi	Basidiomycota	Agaricomycetes	Agaricales	Agaricaceae	Coprinus	cordisporus	cast
	Bacteria	Bacteroidota	Ignavibacteria	Ignavibacteriales	Melioribacteraceae	IheB3-7	unclassified	sludge				Fungi	Basidiomycota	Agaricomycetes	Agaricales	Psathyrellaceae	Coprinopsis	narcotica	cast
	Bacteria	Bacteroidota	Ignavibacteria	Ignavibacteriales	PHOS-HE36	unclassified	unclassified	sludge				Fungi	Ascomycota	Sordariomycetes	Hypocreales	unclassified	unclassified	unclassified	cast
	Bacteria	Bacteroidota	Ignavibacteria	Ignavibacteriales	Ignavibacteriaceae	Ignavibacterium	unclassified	sludge				Fungi	Ascomycota	Sordariomycetes	Hypocreales	Nectriaceae	Paracremonium	inflatum	cast
	Bacteria	Bacteroidota	SJA-28	unclassified	unclassified	unclassified	unclassified	sludge				Fungi	Ascomycota	Sordariomycetes	unclassified	unclassified	unclassified	unclassified	cast
	Bacteria	Bacteroidota	SJA-28	unclassified	unclassified	unclassified	unclassified	sludge				Fungi	Ascomycota	Sordariomycetes	unclassified	unclassified	unclassified	unclassified	cast
	Bacteria	Bacteroidota	SJA-28	unclassified	unclassified	unclassified	unclassified	sludge				Fungi	Ascomycota	Sordariomycetes	Hypocreales	Nectriaceae	Fusarium	unclassified	cast
	Bacteria	Bacteroidota	Kapabacteria	Kapabacteriales	unclassified	unclassified	unclassified	sludge				Fungi	Ascomycota	Sordariomycetes	Hypocreales	Nectriaceae	Fusarium	acutatum	cast
	Bacteria	Bacteroidota	Kapabacteria	Kapabacteriales	unclassified	unclassified	unclassified	sludge				Fungi	Ascomycota	Sordariomycetes	unclassified	unclassified	unclassified	unclassified	cast
	Bacteria	Bacteroidota	Bacteroidia	Bacteroidales	Bacteroidaceae	Bacteroides	unclassified	sludge				Fungi	Mortierellomycota	Mortierellomycetes	Mortierellales	Mortierellaceae	Mortierella	elongata	cast
	Bacteria	Bacteroidota	Bacteroidia	Bacteroidales	Bacteroidaceae	Bacteroides	unclassified	sludge				Fungi	Ascomycota	Sordariomycetes	unclassified	unclassified	unclassified	unclassified	cast
	Bacteria	Bacteroidota	Bacteroidia	Bacteroidales	Bacteroidaceae	Bacteroides	unclassified	sludge				Fungi	Ascomycota	Pezizomycetes	Pezizales	Pyronemataceae	Scutellinia	vitreola	cast
	Bacteria	Bacteroidota	Bacteroidia	Bacteroidales	Bacteroidaceae	Bacteroides	unclassified	sludge				Fungi	Ascomycota	Pezizomycetes	Pezizales	Ascodesmidaceae	Ascodesmis	sphaerospora	cast
	Bacteria	Bacteroidota	Bacteroidia	Bacteroidales	Bacteroidaceae	Bacteroides	unclassified	sludge				Fungi	Ascomycota	Sordariomycetes	Hypocreales	Nectriaceae	Fusarium	unclassified	cast
	Bacteria	Bacteroidota	Bacteroidia	Bacteroidales	Bacteroidaceae	Bacteroides	unclassified	sludge				Fungi	Ascomycota	Sordariomycetes	Hypocreales	Nectriaceae	unclassified	unclassified	cast
	Bacteria	Bacteroidota	Bacteroidia	Bacteroidales	Bacteroidaceae	Bacteroides	unclassified	sludge				Fungi	Ascomycota	Sordariomycetes	Hypocreales	Nectriaceae	unclassified	unclassified	cast
	Bacteria	Bacteroidota	Bacteroidia	Bacteroidales	Tannerellaceae	Macellibacteroides	unclassified	sludge				Fungi	Mortierellomycota	Mortierellomycetes	Mortierellales	Mortierellaceae	Mortierella	unclassified	cast
	Bacteria	Bacteroidota	Bacteroidia	Bacteroidales	Tannerellaceae	Macellibacteroides	unclassified	sludge				Fungi	Ascomycota	Sordariomycetes	Hypocreales	Nectriaceae	unclassified	unclassified	cast
	Bacteria	Bacteroidota	Bacteroidia	Bacteroidales	Paludibacteraceae	Paludibacter	unclassified	sludge				Fungi	Ascomycota	Sordariomycetes	Hypocreales	Nectriaceae	unclassified	unclassified	cast
	Bacteria	Bacteroidota	Bacteroidia	Bacteroidales	Paludibacteraceae	Paludibacter	unclassified	sludge				Fungi	Ascomycota	Sordariomycetes	Hypocreales	Nectriaceae	unclassified	unclassified	cast
	Bacteria	Bacteroidota	Bacteroidia	Bacteroidales	Dysgonomonadaceae	Dysgonomonas	unclassified	sludge				Fungi	Ascomycota	Sordariomycetes	Hypocreales	Nectriaceae	unclassified	unclassified	cast
	Bacteria	Bacteroidota	Bacteroidia	Bacteroidales	Dysgonomonadaceae	Dysgonomonas	unclassified	sludge				Fungi	Ascomycota	Sordariomycetes	Hypocreales	Nectriaceae	Fusarium	unclassified	cast
	Bacteria	Bacteroidota	Bacteroidia	Bacteroidales	Dysgonomonadaceae	Dysgonomonas	unclassified	sludge				Fungi	Ascomycota	Sordariomycetes	Hypocreales	Nectriaceae	unclassified	unclassified	cast
	Bacteria	Bacteroidota	Bacteroidia	Bacteroidales	Dysgonomonadaceae	Dysgonomonas	unclassified	sludge				Fungi	Mortierellomycota	Mortierellomycetes	Mortierellales	Mortierellaceae	Mortierella	unclassified	cast
	Bacteria	Bacteroidota	Bacteroidia	Bacteroidales	Dysgonomonadaceae	Dysgonomonas	unclassified	sludge				Fungi	Ascomycota	Sordariomycetes	unclassified	unclassified	unclassified	unclassified	cast
	Bacteria	Bacteroidota	Bacteroidia	Bacteroidales	Dysgonomonadaceae	Dysgonomonas	unclassified	sludge				Fungi	Ascomycota	Sordariomycetes	Hypocreales	Nectriaceae	unclassified	unclassified	cast
	Bacteria	Bacteroidota	Bacteroidia	Bacteroidales	Dysgonomonadaceae	Dysgonomonas	unclassified	sludge				Fungi	Ascomycota	Sordariomycetes	Hypocreales	Nectriaceae	Fusarium	unclassified	cast
	Bacteria	Bacteroidota	Bacteroidia	Bacteroidales	unclassified	unclassified	unclassified	sludge				Fungi	Ascomycota	Sordariomycetes	Hypocreales	Nectriaceae	unclassified	unclassified	cast
	Bacteria	Bacteroidota	Bacteroidia	Bacteroidales	Dysgonomonadaceae	Dysgonomonas	unclassified	sludge				Fungi	Ascomycota	Sordariomycetes	Hypocreales	Nectriaceae	unclassified	unclassified	cast
	Bacteria	Bacteroidota	Bacteroidia	Bacteroidales	Dysgonomonadaceae	Proteiniphilum	unclassified	sludge				Fungi	Ascomycota	Sordariomycetes	Hypocreales	Nectriaceae	unclassified	unclassified	cast
	Bacteria	Bacteroidota	Bacteroidia	Bacteroidales	Dysgonomonadaceae	Petrimonas	unclassified	sludge				Fungi	Ascomycota	Sordariomycetes	Hypocreales	Nectriaceae	unclassified	unclassified	cast
	Bacteria	Bacteroidota	Bacteroidia	unclassified	unclassified	unclassified	unclassified	sludge				Fungi	Mortierellomycota	Mortierellomycetes	Mortierellales	Mortierellaceae	Mortierella	unclassified	cast
	Bacteria	Bacteroidota	Bacteroidia	Sphingobacteriales	ST-12K33	unclassified	unclassified	sludge				Fungi	Ascomycota	Pezizomycetes	Pezizales	Pyronemataceae	Scutellinia	vitreola	cast
	Bacteria	Bacteroidota	Bacteroidia	Sphingobacteriales	ST-12K33	unclassified	unclassified	sludge				Fungi	Ascomycota	Sordariomycetes	Hypocreales	Nectriaceae	unclassified	unclassified	cast
	Bacteria	Bacteroidota	Bacteroidia	Bacteroidales	Rikenellaceae	Alistipes	unclassified	sludge				Fungi	Ascomycota	Sordariomycetes	Hypocreales	Nectriaceae	unclassified	unclassified	cast
	Bacteria	Bacteroidota	Bacteroidia	Bacteroidales	Bacteroidaceae	Bacteroides	unclassified	sludge				Fungi	Ascomycota	Sordariomycetes	Hypocreales	Nectriaceae	unclassified	unclassified	cast
	Bacteria	Bacteroidota	Bacteroidia	Bacteroidales	Prevotellaceae	Prevotella	unclassified	sludge				Fungi	Rozellomycota	unclassified	unclassified	unclassified	unclassified	unclassified	cast
	Bacteria	Bacteroidota	Bacteroidia	Bacteroidales	Prevotellaceae	unclassified	unclassified	sludge				Fungi	Basidiomycota	Tremellomycetes	Cystofilobasidiales	Mrakiaceae	Tausonia	pullulans	cast
	Bacteria	Bacteroidota	Bacteroidia	Bacteroidales	Prevotellaceae	unclassified	unclassified	sludge				Fungi	Ascomycota	Sordariomycetes	Hypocreales	Nectriaceae	Fusarium	unclassified	cast
	Bacteria	Bacteroidota	Bacteroidia	Bacteroidales	unclassified	unclassified	unclassified	sludge				Fungi	Mucoromycota	Mucoromycetes	Mucorales	Mucoraceae	Mucor	circinelloides	cast
	Bacteria	Bacteroidota	Bacteroidia	Bacteroidales	Muribaculaceae	unclassified	unclassified	sludge				Fungi	Basidiomycota	Agaricomycetes	Cantharellales	Cantharellales_fam_Incertae_sedis	unclassified	unclassified	cast
	Bacteria	Bacteroidota	Bacteroidia	Bacteroidales	Muribaculaceae	unclassified	unclassified	sludge				Fungi	Basidiomycota	Tremellomycetes	Trichosporonales	Trichosporonaceae	unclassified	unclassified	cast
	Bacteria	Bacteroidota	Bacteroidia	Bacteroidales	Rikenellaceae	dgA-11 gut group	unclassified	sludge				Fungi	Ascomycota	Sordariomycetes	Sordariales	Chaetomiaceae	Humicola	nigrescens	cast
	Bacteria	Bacteroidota	Bacteroidia	Bacteroidales	Rikenellaceae	dgA-11 gut group	unclassified	sludge				Fungi	Basidiomycota	Agaricomycetes	Agaricales	Agaricaceae	Coprinus	annuloporus	cast
	Bacteria	Bacteroidota	Bacteroidia	Flavobacteriales	Crocinitomicaceae	Fluviicola	unclassified	sludge				Fungi	Ascomycota	Pezizomycetes	Pezizales	Ascodesmidaceae	Ascodesmis	sphaerospora	cast
	Bacteria	Bacteroidota	Bacteroidia	Flavobacteriales	Crocinitomicaceae	unclassified	unclassified	sludge				Fungi	Ascomycota	Sordariomycetes	Hypocreales	unclassified	unclassified	unclassified	cast
	Bacteria	Bacteroidota	Bacteroidia	Flavobacteriales	Crocinitomicaceae	Fluviicola	unclassified	sludge				Fungi	Mortierellomycota	Mortierellomycetes	Mortierellales	Mortierellaceae	Mortierella	wolfii	cast
	Bacteria	Bacteroidota	Bacteroidia	Flavobacteriales	Crocinitomicaceae	Fluviicola	unclassified	sludge				Fungi	Ascomycota	Sordariomycetes	Hypocreales	unclassified	unclassified	unclassified	cast
	Bacteria	Bacteroidota	Bacteroidia	Flavobacteriales	Crocinitomicaceae	Fluviicola	unclassified	sludge				Fungi	Ascomycota	Sordariomycetes	Hypocreales	Nectriaceae	Fusarium	unclassified	cast
	Bacteria	Bacteroidota	Bacteroidia	Flavobacteriales	Crocinitomicaceae	Fluviicola	unclassified	sludge				Fungi	Ascomycota	Pezizomycetes	Pezizales	Pezizales_fam_Incertae_sedis	Trichobolus	zukalii	cast
	Bacteria	Bacteroidota	Bacteroidia	Flavobacteriales	Flavobacteriaceae	unclassified	unclassified	sludge				Fungi	Ascomycota	Sordariomycetes	Hypocreales	Nectriaceae	unclassified	unclassified	cast
	Bacteria	Bacteroidota	Bacteroidia	Flavobacteriales	Flavobacteriaceae	Flavobacterium	unclassified	sludge				Fungi	Basidiomycota	Tremellomycetes	Cystofilobasidiales	Mrakiaceae	Tausonia	pullulans	cast
	Bacteria	Bacteroidota	Bacteroidia	Flavobacteriales	Flavobacteriaceae	unclassified	unclassified	sludge				Fungi	Ascomycota	Sordariomycetes	Hypocreales	Nectriaceae	Volutella	unclassified	cast
	Bacteria	Bacteroidota	Bacteroidia	Flavobacteriales	Flavobacteriaceae	Flavobacterium	unclassified	sludge				Fungi	Basidiomycota	Tremellomycetes	Cystofilobasidiales	Mrakiaceae	Tausonia	pullulans	cast
	Bacteria	Bacteroidota	Bacteroidia	Flavobacteriales	Flavobacteriaceae	Flavobacterium	unclassified	sludge				Fungi	Ascomycota	Sordariomycetes	Hypocreales	unclassified	unclassified	unclassified	cast
	Bacteria	Bacteroidota	Bacteroidia	Flavobacteriales	Flavobacteriaceae	Flavobacterium	unclassified	sludge				Fungi	Ascomycota	Sordariomycetes	Hypocreales	unclassified	unclassified	unclassified	cast
	Bacteria	Bacteroidota	Bacteroidia	Flavobacteriales	Flavobacteriaceae	Flavobacterium	unclassified	sludge				Fungi	Ascomycota	Sordariomycetes	Hypocreales	Nectriaceae	Volutella	unclassified	cast
	Bacteria	Bacteroidota	Bacteroidia	Flavobacteriales	Flavobacteriaceae	Flavobacterium	unclassified	sludge				Fungi	Ascomycota	Sordariomycetes	Hypocreales	unclassified	unclassified	unclassified	cast
	Bacteria	Bacteroidota	Bacteroidia	Flavobacteriales	Flavobacteriaceae	Flavobacterium	unclassified	sludge				Fungi	Mortierellomycota	Mortierellomycetes	Mortierellales	Mortierellaceae	Mortierella	wolfii	cast
	Bacteria	Bacteroidota	Bacteroidia	Flavobacteriales	Flavobacteriaceae	Flavobacterium	unclassified	sludge				Fungi	Basidiomycota	Tremellomycetes	Cystofilobasidiales	Cystofilobasidiaceae	Cystofilobasidium	infirmominiatum	cast
	Bacteria	Bacteroidota	Bacteroidia	Flavobacteriales	Flavobacteriaceae	Flavobacterium	unclassified	sludge				Fungi	Ascomycota	Sordariomycetes	Hypocreales	Stachybotryaceae	Stachybotrys	chartarum	cast
	Bacteria	Bacteroidota	Bacteroidia	Flavobacteriales	Flavobacteriaceae	Myroides	unclassified	sludge				Fungi	Ascomycota	Sordariomycetes	Hypocreales	Bionectriaceae	unclassified	unclassified	cast
	Bacteria	Bacteroidota	Bacteroidia	Flavobacteriales	Flavobacteriaceae	Myroides	unclassified	sludge				Fungi	Mortierellomycota	Mortierellomycetes	Mortierellales	Mortierellaceae	Mortierella	elongata	cast
	Bacteria	Bacteroidota	Bacteroidia	Flavobacteriales	Flavobacteriaceae	Myroides	unclassified	sludge				Fungi	Ascomycota	Sordariomycetes	Hypocreales	Nectriaceae	unclassified	unclassified	cast
	Bacteria	Bacteroidota	Bacteroidia	Flavobacteriales	Weeksellaceae	Cloacibacterium	unclassified	sludge				Fungi	Ascomycota	Pezizomycetes	Pezizales	Ascodesmidaceae	Ascodesmis	sphaerospora	cast
	Bacteria	Bacteroidota	Bacteroidia	Flavobacteriales	Weeksellaceae	Cloacibacterium	unclassified	sludge				Fungi	Basidiomycota	Agaricomycetes	Polyporales	unclassified	unclassified	unclassified	cast
	Bacteria	Bacteroidota	Bacteroidia	Flavobacteriales	Weeksellaceae	Empedobacter	unclassified	sludge				Fungi	Mortierellomycota	Mortierellomycetes	Mortierellales	Mortierellaceae	Mortierella	unclassified	cast
	Bacteria	Bacteroidota	Bacteroidia	Flavobacteriales	Weeksellaceae	Chryseobacterium	unclassified	sludge				Fungi	Mortierellomycota	Mortierellomycetes	Mortierellales	Mortierellaceae	Mortierella	hyalina	cast
	Bacteria	Bacteroidota	Bacteroidia	Flavobacteriales	Weeksellaceae	Chryseobacterium	unclassified	sludge				Fungi	Ascomycota	Sordariomycetes	Hypocreales	unclassified	unclassified	unclassified	cast
	Bacteria	Bacteroidota	Bacteroidia	Flavobacteriales	Weeksellaceae	Soonwooa	unclassified	sludge				Fungi	Ascomycota	Orbiliomycetes	Orbiliales	Orbiliaceae	Arthrobotrys	musiformis	cast
	Bacteria	Bacteroidota	Bacteroidia	Flavobacteriales	Weeksellaceae	unclassified	unclassified	sludge				Fungi	Ascomycota	Sordariomycetes	Hypocreales	Nectriaceae	Volutella	unclassified	cast
	Bacteria	Bacteroidota	Bacteroidia	Bacteroidales	Rikenellaceae	Anaerocella	unclassified	sludge				Fungi	Ascomycota	Orbiliomycetes	Orbiliales	Orbiliaceae	Arthrobotrys	musiformis	cast
	Bacteria	Bacteroidota	Bacteroidia	Sphingobacteriales	NS11-12 marine group	unclassified	unclassified	sludge				Fungi	Basidiomycota	Tremellomycetes	Cystofilobasidiales	Cystofilobasidiaceae	Cystofilobasidium	infirmominiatum	cast
	Bacteria	Bacteroidota	Bacteroidia	Sphingobacteriales	AKYH767	unclassified	unclassified	sludge				Fungi	Basidiomycota	Tremellomycetes	Cystofilobasidiales	Cystofilobasidiaceae	Cystofilobasidium	infirmominiatum	cast
	Bacteria	Bacteroidota	Bacteroidia	Bacteroidales	Bacteroidetes vadinHA17	unclassified	unclassified	sludge				Fungi	Ascomycota	Sordariomycetes	Hypocreales	Nectriaceae	unclassified	unclassified	cast
	Bacteria	Bacteroidota	Bacteroidia	Bacteroidales	Prolixibacteraceae	unclassified	unclassified	sludge				Fungi	Ascomycota	Pezizomycetes	Pezizales	Ascobolaceae	Ascobolus	furfuraceus	cast
	Bacteria	Bacteroidota	Bacteroidia	Bacteroidales	Prolixibacteraceae	unclassified	unclassified	sludge				Fungi	Basidiomycota	Tremellomycetes	Cystofilobasidiales	Mrakiaceae	Tausonia	pullulans	cast
	Bacteria	Bacteroidota	Bacteroidia	Bacteroidales	Prolixibacteraceae	unclassified	unclassified	sludge				Fungi	Ascomycota	Sordariomycetes	Sordariales	Chaetomiaceae	unclassified	unclassified	cast
	Bacteria	Bacteroidota	Bacteroidia	Flavobacteriales	NS9 marine group	unclassified	unclassified	sludge				Fungi	Ascomycota	Sordariomycetes	Sordariales	Chaetomiaceae	unclassified	unclassified	cast
	Bacteria	Bacteroidota	Bacteroidia	Sphingobacteriales	AKYH767	unclassified	unclassified	sludge				Fungi	Basidiomycota	Tremellomycetes	Cystofilobasidiales	Cystofilobasidiaceae	Cystofilobasidium	infirmominiatum	cast
	Bacteria	Bacteroidota	Bacteroidia	unclassified	unclassified	unclassified	unclassified	sludge				Fungi	Ascomycota	Pezizomycetes	Pezizales	Pezizales_fam_Incertae_sedis	Trichobolus	zukalii	cast
	Bacteria	Bacteroidota	Bacteroidia	Sphingobacteriales	env.OPS 17	unclassified	unclassified	sludge				Fungi	Basidiomycota	Cystobasidiomycetes	Cystobasidiales	Cystobasidiaceae	Cystobasidium	unclassified	cast
	Bacteria	Bacteroidota	Bacteroidia	Sphingobacteriales	env.OPS 17	unclassified	unclassified	sludge				Fungi	Basidiomycota	Tremellomycetes	Cystofilobasidiales	Mrakiaceae	Tausonia	pullulans	cast
	Bacteria	Bacteroidota	Bacteroidia	Sphingobacteriales	Lentimicrobiaceae	unclassified	unclassified	sludge				Fungi	Basidiomycota	Tremellomycetes	Cystofilobasidiales	Cystofilobasidiaceae	Cystofilobasidium	infirmominiatum	cast
	Bacteria	Bacteroidota	Bacteroidia	unclassified	unclassified	unclassified	unclassified	sludge				Fungi	Ascomycota	Sordariomycetes	unclassified	unclassified	unclassified	unclassified	cast
	Bacteria	Bacteroidota	Bacteroidia	Sphingobacteriales	Lentimicrobiaceae	unclassified	unclassified	sludge				Fungi	Ascomycota	Sordariomycetes	Hypocreales	Stachybotryaceae	Stachybotrys	chartarum	cast
	Bacteria	Bacteroidota	Bacteroidia	Sphingobacteriales	Lentimicrobiaceae	Lentimicrobium	unclassified	sludge				Fungi	Mortierellomycota	Mortierellomycetes	Mortierellales	Mortierellaceae	Mortierella	unclassified	cast
	Bacteria	Bacteroidota	Bacteroidia	Chitinophagales	Chitinophagaceae	Ferruginibacter	unclassified	sludge				Fungi	Ascomycota	Sordariomycetes	Hypocreales	Bionectriaceae	unclassified	unclassified	cast
	Bacteria	Bacteroidota	Bacteroidia	Chitinophagales	Chitinophagaceae	Ferruginibacter	unclassified	sludge				Fungi	Ascomycota	Saccharomycetes	Saccharomycetales	Saccharomycopsidaceae	Saccharomycopsis	schoenii	cast
	Bacteria	Bacteroidota	Bacteroidia	Chitinophagales	Chitinophagaceae	Terrimonas	unclassified	sludge				Fungi	Ascomycota	Sordariomycetes	unclassified	unclassified	unclassified	unclassified	cast
	Bacteria	Bacteroidota	Bacteroidia	Chitinophagales	Chitinophagaceae	Terrimonas	unclassified	sludge				Fungi	Ascomycota	Sordariomycetes	Hypocreales	unclassified	unclassified	unclassified	cast
	Bacteria	Bacteroidota	Bacteroidia	Chitinophagales	Chitinophagaceae	Niabella	unclassified	sludge				Fungi	Ascomycota	Sordariomycetes	Hypocreales	Bionectriaceae	unclassified	unclassified	cast
	Bacteria	Bacteroidota	Bacteroidia	Chitinophagales	Chitinophagaceae	Niabella	unclassified	sludge				Fungi	Ascomycota	Dothideomycetes	Pleosporales	Sporormiaceae	Preussia	dubia	cast
	Bacteria	Bacteroidota	Bacteroidia	Chitinophagales	Chitinophagaceae	Sediminibacterium	unclassified	sludge				Fungi	Basidiomycota	unclassified	unclassified	unclassified	unclassified	unclassified	cast
	Bacteria	Bacteroidota	Bacteroidia	Chitinophagales	Chitinophagaceae	Rurimicrobium	unclassified	sludge				Fungi	Ascomycota	unclassified	unclassified	unclassified	unclassified	unclassified	cast
	Bacteria	Bacteroidota	Bacteroidia	Chitinophagales	Chitinophagaceae	Taibaiella	unclassified	sludge				Fungi	Mortierellomycota	Mortierellomycetes	Mortierellales	Mortierellaceae	Mortierella	unclassified	cast
	Bacteria	Bacteroidota	Bacteroidia	Chitinophagales	Chitinophagaceae	Taibaiella	unclassified	sludge				Fungi	Basidiomycota	unclassified	unclassified	unclassified	unclassified	unclassified	cast
	Bacteria	Bacteroidota	Bacteroidia	Chitinophagales	Chitinophagaceae	Taibaiella	unclassified	sludge				Fungi	Ascomycota	Leotiomycetes	Thelebolales	Pseudeurotiaceae	Pseudeurotium	unclassified	cast
	Bacteria	Bacteroidota	Bacteroidia	Chitinophagales	Chitinophagaceae	Taibaiella	unclassified	sludge				Fungi	Ascomycota	Sordariomycetes	unclassified	unclassified	unclassified	unclassified	cast
	Bacteria	Bacteroidota	Bacteroidia	Chitinophagales	Chitinophagaceae	unclassified	unclassified	sludge				Fungi	Ascomycota	Leotiomycetes	Thelebolales	Pseudeurotiaceae	Pseudeurotium	ovale	cast
	Bacteria	Bacteroidota	Bacteroidia	Chitinophagales	unclassified	unclassified	unclassified	sludge				Fungi	Ascomycota	Sordariomycetes	Hypocreales	Nectriaceae	Fusicolla	septimanifiniscientiae	cast
	Bacteria	Bacteroidota	Bacteroidia	unclassified	unclassified	unclassified	unclassified	sludge				Fungi	Basidiomycota	Cystobasidiomycetes	Cystobasidiales	Cystobasidiaceae	Cystobasidium	unclassified	cast
	Bacteria	Bacteroidota	Bacteroidia	Chitinophagales	37-13	unclassified	unclassified	sludge				Fungi	Ascomycota	Sordariomycetes	Sordariales	Chaetomiaceae	Chaetomium	homopilatum	cast
	Bacteria	Bacteroidota	Bacteroidia	Chitinophagales	37-13	unclassified	unclassified	sludge				Fungi	Ascomycota	Dothideomycetes	Dothideomycetes_ord_Incertae_sedis	Eremomycetaceae	Arthrographis	kalrae	cast
	Bacteria	Bacteroidota	Bacteroidia	Chitinophagales	37-13	unclassified	unclassified	sludge				Fungi	Ascomycota	Sordariomycetes	Hypocreales	Cordycipitaceae	Leptobacillium	leptobactrum	cast
	Bacteria	Bacteroidota	Bacteroidia	Chitinophagales	Chitinophagaceae	Taibaiella	unclassified	sludge				Fungi	Ascomycota	Sordariomycetes	Hypocreales	unclassified	unclassified	unclassified	cast
	Bacteria	Bacteroidota	Bacteroidia	Sphingobacteriales	Sphingobacteriaceae	Sphingobacterium	unclassified	sludge				Fungi	Ascomycota	Sordariomycetes	Hypocreales	unclassified	unclassified	unclassified	cast
	Bacteria	Bacteroidota	Bacteroidia	Sphingobacteriales	Sphingobacteriaceae	Sphingobacterium	unclassified	sludge				Fungi	Ascomycota	Laboulbeniomycetes	Pyxidiophorales	unclassified	unclassified	unclassified	cast
	Bacteria	Bacteroidota	Bacteroidia	Sphingobacteriales	Sphingobacteriaceae	Pseudopedobacter	unclassified	sludge				Fungi	Ascomycota	Sordariomycetes	Hypocreales	Nectriaceae	Fusicolla	septimanifiniscientiae	cast
	Bacteria	Bacteroidota	Bacteroidia	Sphingobacteriales	Sphingobacteriaceae	Pedobacter	unclassified	sludge				Fungi	Basidiomycota	Microbotryomycetes	Sporidiobolales	Sporidiobolaceae	Rhodotorula	unclassified	cast
	Bacteria	Bacteroidota	Bacteroidia	Chitinophagales	unclassified	unclassified	unclassified	sludge				Fungi	Ascomycota	Sordariomycetes	unclassified	unclassified	unclassified	unclassified	cast
	Bacteria	Bacteroidota	Bacteroidia	Chitinophagales	Saprospiraceae	OLB8	unclassified	sludge				Fungi	Ascomycota	Saccharomycetes	Saccharomycetales	Dipodascaceae	Sporopachydermia	lactativora	cast
	Bacteria	Bacteroidota	Bacteroidia	Chitinophagales	Saprospiraceae	unclassified	unclassified	sludge				Fungi	Basidiomycota	Microbotryomycetes	Sporidiobolales	Sporidiobolaceae	Rhodotorula	dairenensis	cast
	Bacteria	Bacteroidota	Bacteroidia	Chitinophagales	Saprospiraceae	unclassified	unclassified	sludge				Fungi	Ascomycota	Pezizomycetes	Pezizales	Pezizales_fam_Incertae_sedis	Trichobolus	zukalii	cast
	Bacteria	Bacteroidota	Bacteroidia	Chitinophagales	Saprospiraceae	unclassified	unclassified	sludge				Fungi	Basidiomycota	Cystobasidiomycetes	Cystobasidiales	Cystobasidiaceae	Cystobasidium	unclassified	cast
	Bacteria	Bacteroidota	Bacteroidia	Chitinophagales	Saprospiraceae	unclassified	unclassified	sludge				Fungi	Ascomycota	Sordariomycetes	Hypocreales	Cordycipitaceae	unclassified	unclassified	cast
	Bacteria	Bacteroidota	Bacteroidia	Chitinophagales	Saprospiraceae	unclassified	unclassified	sludge				Fungi	Basidiomycota	Cystobasidiomycetes	Cystobasidiales	Cystobasidiaceae	Cystobasidium	unclassified	cast
	Bacteria	Bacteroidota	Bacteroidia	Chitinophagales	Saprospiraceae	unclassified	unclassified	sludge				Fungi	Mortierellomycota	Mortierellomycetes	Mortierellales	Mortierellaceae	Mortierella	epigama	cast
	Bacteria	Bacteroidota	Bacteroidia	Chitinophagales	Saprospiraceae	unclassified	unclassified	sludge				Fungi	Ascomycota	Pezizomycetes	Pezizales	Pezizales_fam_Incertae_sedis	Trichobolus	zukalii	cast
	Bacteria	Bacteroidota	Bacteroidia	Chitinophagales	Saprospiraceae	unclassified	unclassified	sludge				Fungi	Ascomycota	Pezizomycetes	Pezizales	Ascodesmidaceae	Cephaliophora	unclassified	cast
	Bacteria	Bacteroidota	Bacteroidia	Chitinophagales	Saprospiraceae	unclassified	unclassified	sludge				Fungi	Ascomycota	Saccharomycetes	Saccharomycetales	Dipodascaceae	Sporopachydermia	lactativora	cast
	Bacteria	Bacteroidota	Bacteroidia	Chitinophagales	Saprospiraceae	unclassified	unclassified	sludge				Fungi	Ascomycota	Pezizomycetes	Pezizales	Pyronemataceae	Lasiobolidium	spirale	cast
	Bacteria	Bacteroidota	Bacteroidia	Chitinophagales	Saprospiraceae	unclassified	unclassified	sludge				Fungi	Ascomycota	Sordariomycetes	Microascales	Microascaceae	Scedosporium	prolificans	cast
	Bacteria	Bacteroidota	Bacteroidia	Cytophagales	Microscillaceae	Chryseolinea	unclassified	sludge				Fungi	Ascomycota	Sordariomycetes	Sordariales	Chaetomiaceae	Chaetomium	homopilatum	cast
	Bacteria	Bacteroidota	Bacteroidia	Cytophagales	Microscillaceae	Chryseolinea	unclassified	sludge				Fungi	Basidiomycota	Agaricomycetes	unclassified	unclassified	unclassified	unclassified	cast
	Bacteria	Bacteroidota	Bacteroidia	Cytophagales	Microscillaceae	OLB12	unclassified	sludge				Fungi	Mortierellomycota	Mortierellomycetes	Mortierellales	Mortierellaceae	Mortierella	epigama	cast
	Bacteria	Bacteroidota	Bacteroidia	Cytophagales	Microscillaceae	OLB12	unclassified	sludge				Fungi	Mortierellomycota	Mortierellomycetes	Mortierellales	Mortierellaceae	Mortierella	unclassified	cast
	Bacteria	Bacteroidota	Bacteroidia	Cytophagales	Spirosomaceae	Lacihabitans	unclassified	sludge				Fungi	Ascomycota	Sordariomycetes	Hypocreales	Nectriaceae	Fusicolla	septimanifiniscientiae	cast
	Bacteria	Bacteroidota	Bacteroidia	Cytophagales	Spirosomaceae	Runella	unclassified	sludge				Fungi	Ascomycota	Sordariomycetes	Hypocreales	Nectriaceae	Cylindrocladiella	unclassified	cast
	Bacteria	Bacteroidota	Bacteroidia	Cytophagales	Spirosomaceae	Runella	unclassified	sludge				Fungi	Basidiomycota	Agaricomycetes	Agaricales	Strophariaceae	unclassified	unclassified	cast
	Bacteria	Bacteroidota	Bacteroidia	Cytophagales	Spirosomaceae	unclassified	unclassified	sludge				Fungi	Ascomycota	Dothideomycetes	Dothideomycetes_ord_Incertae_sedis	Eremomycetaceae	Arthrographis	kalrae	cast
	Bacteria	Bacteroidota	Bacteroidia	Cytophagales	Spirosomaceae	Persicitalea	unclassified	sludge				Fungi	Mortierellomycota	Mortierellomycetes	Mortierellales	Mortierellaceae	Mortierella	strangulata	cast
	Bacteria	Planctomycetota	Planctomycetes	Isosphaerales	Isosphaeraceae	unclassified	unclassified	sludge				Fungi	Mortierellomycota	Mortierellomycetes	Mortierellales	Mortierellaceae	Mortierella	tsukubaensis	cast
	Bacteria	Planctomycetota	Planctomycetes	Pirellulales	Pirellulaceae	Pirellula	unclassified	sludge				Fungi	Ascomycota	Saccharomycetes	Saccharomycetales	Phaffomycetaceae	Barnettozyma	californica	cast
	Bacteria	Planctomycetota	Planctomycetes	Planctomycetales	Rubinisphaeraceae	Planctomicrobium	unclassified	sludge				Fungi	Ascomycota	Saccharomycetes	Saccharomycetales	Phaffomycetaceae	Barnettozyma	californica	cast
	Bacteria	Planctomycetota	Planctomycetes	Planctomycetales	Rubinisphaeraceae	SH-PL14	unclassified	sludge				Fungi	Ascomycota	Saccharomycetes	Saccharomycetales	Phaffomycetaceae	Wickerhamomyces	anomalus	cast
	Bacteria	Planctomycetota	Planctomycetes	Planctomycetales	Rubinisphaeraceae	unclassified	unclassified	sludge				Fungi	Ascomycota	Saccharomycetes	Saccharomycetales	Saccharomycetales_fam_Incertae_sedis	Nadsonia	starkeyi-henricii	cast
	Bacteria	Planctomycetota	Planctomycetes	Planctomycetales	Rubinisphaeraceae	SH-PL14	unclassified	sludge				Fungi	Mucoromycota	Mucoromycetes	Mucorales	Lichtheimiaceae	Lichtheimia	ramosa	cast
	Bacteria	Planctomycetota	Planctomycetes	Planctomycetales	Rubinisphaeraceae	SH-PL14	unclassified	sludge				Fungi	Ascomycota	Saccharomycetes	Saccharomycetales	Saccharomycopsidaceae	Saccharomycopsis	selenospora	cast
	Bacteria	Planctomycetota	OM190	unclassified	unclassified	unclassified	unclassified	sludge				Fungi	Ascomycota	Dothideomycetes	Pleosporales	Sporormiaceae	Preussia	flanaganii	cast
	Bacteria	Planctomycetota	OM190	unclassified	unclassified	unclassified	unclassified	sludge				Fungi	Basidiomycota	Cystobasidiomycetes	Cystobasidiales	Cystobasidiaceae	Cystobasidium	unclassified	cast
	Bacteria	Gemmatimonadota	Gemmatimonadetes	Gemmatimonadales	Gemmatimonadaceae	Gemmatimonas	unclassified	sludge				Fungi	Ascomycota	Eurotiomycetes	Eurotiales	Aspergillaceae	Penicillium	unclassified	cast
	Bacteria	Armatimonadota	Fimbriimonadia	Fimbriimonadales	Fimbriimonadaceae	unclassified	unclassified	sludge				Fungi	Ascomycota	Saccharomycetes	Saccharomycetales	Saccharomycetales_fam_Incertae_sedis	Candida	yuanshanica	cast
	Bacteria	Firmicutes	Clostridia	Oscillospirales	Ruminococcaceae	unclassified	unclassified	sludge				Fungi	Ascomycota	Dothideomycetes	Pleosporales	Pleosporaceae	Alternaria	unclassified	cast
	Bacteria	Firmicutes	Clostridia	Oscillospirales	Ruminococcaceae	unclassified	unclassified	sludge				Fungi	Mortierellomycota	Mortierellomycetes	Mortierellales	Mortierellaceae	Mortierella	tsukubaensis	cast
	Bacteria	Firmicutes	Clostridia	Oscillospirales	unclassified	unclassified	unclassified	sludge				Fungi	Mucoromycota	Mucoromycetes	Mucorales	Lichtheimiaceae	Lichtheimia	corymbifera	cast
	Bacteria	Firmicutes	Clostridia	Oscillospirales	unclassified	unclassified	unclassified	sludge				Fungi	Ascomycota	unclassified	unclassified	unclassified	unclassified	unclassified	cast
	Bacteria	Firmicutes	Clostridia	Oscillospirales	Ruminococcaceae	unclassified	unclassified	sludge				Fungi	Mortierellomycota	Mortierellomycetes	Mortierellales	Mortierellaceae	Mortierella	unclassified	vermicompost
	Bacteria	Firmicutes	Clostridia	Oscillospirales	Ruminococcaceae	Anaerofilum	unclassified	sludge				Fungi	Mortierellomycota	Mortierellomycetes	Mortierellales	Mortierellaceae	Mortierella	unclassified	vermicompost
	Bacteria	Firmicutes	Clostridia	Oscillospirales	Ruminococcaceae	unclassified	unclassified	sludge				Fungi	Mortierellomycota	Mortierellomycetes	Mortierellales	Mortierellaceae	Mortierella	unclassified	vermicompost
	Bacteria	Firmicutes	Clostridia	Oscillospirales	Ruminococcaceae	Pygmaiobacter	unclassified	sludge				Fungi	Mortierellomycota	Mortierellomycetes	Mortierellales	Mortierellaceae	Mortierella	unclassified	vermicompost
	Bacteria	Fusobacteriota	Fusobacteriia	Fusobacteriales	Leptotrichiaceae	Leptotrichia	unclassified	sludge				Fungi	Basidiomycota	Agaricomycetes	Agaricales	Agaricaceae	Coprinus	cordisporus	vermicompost
	Bacteria	Fusobacteriota	Fusobacteriia	Fusobacteriales	Fusobacteriaceae	Fusobacterium	unclassified	sludge				Fungi	Mortierellomycota	Mortierellomycetes	Mortierellales	Mortierellaceae	Mortierella	unclassified	vermicompost
	Bacteria	Fusobacteriota	Fusobacteriia	Fusobacteriales	Fusobacteriaceae	Fusobacterium	unclassified	sludge				Fungi	Mortierellomycota	Mortierellomycetes	Mortierellales	Mortierellaceae	Mortierella	elongata	vermicompost
	Bacteria	Firmicutes	Clostridia	Peptostreptococcales-Tissierellales	Peptostreptococcaceae	unclassified	unclassified	sludge				Fungi	Mortierellomycota	Mortierellomycetes	Mortierellales	Mortierellaceae	Mortierella	elongata	vermicompost
	Bacteria	Firmicutes	Clostridia	Peptostreptococcales-Tissierellales	Peptostreptococcaceae	unclassified	unclassified	sludge				Fungi	Mortierellomycota	Mortierellomycetes	Mortierellales	Mortierellaceae	Mortierella	unclassified	vermicompost
	Bacteria	Firmicutes	Clostridia	Peptostreptococcales-Tissierellales	Peptostreptococcaceae	Acetoanaerobium	unclassified	sludge				Fungi	Basidiomycota	Microbotryomycetes	Heterogastridiales	Heterogastridiaceae	unclassified	unclassified	vermicompost
	Bacteria	Firmicutes	Clostridia	Peptostreptococcales-Tissierellales	Peptostreptococcaceae	Proteocatella	unclassified	sludge				Fungi	Ascomycota	unclassified	unclassified	unclassified	unclassified	unclassified	vermicompost
	Bacteria	Firmicutes	Clostridia	Peptostreptococcales-Tissierellales	Peptostreptococcaceae	Proteocatella	unclassified	sludge				Fungi	Ascomycota	Pezizomycetes	Pezizales	Pyronemataceae	Pseudaleuria	unclassified	vermicompost
	Bacteria	Firmicutes	Bacilli	Lactobacillales	Streptococcaceae	Streptococcus	unclassified	sludge				Fungi	Basidiomycota	unclassified	unclassified	unclassified	unclassified	unclassified	vermicompost
	Bacteria	Firmicutes	Bacilli	Paenibacillales	Paenibacillaceae	Paenibacillus	unclassified	sludge				Fungi	Basidiomycota	unclassified	unclassified	unclassified	unclassified	unclassified	vermicompost
	Bacteria	Firmicutes	Bacilli	Lactobacillales	Carnobacteriaceae	Trichococcus	unclassified	sludge				Fungi	Ascomycota	Sordariomycetes	Microascales	Microascaceae	Scedosporium	unclassified	vermicompost
	Bacteria	Firmicutes	Bacilli	Bacillales	Planococcaceae	Kurthia	unclassified	sludge				Fungi	Ascomycota	Pezizomycetes	Pezizales	Ascodesmidaceae	Cephaliophora	unclassified	vermicompost
	Bacteria	Firmicutes	Bacilli	Erysipelotrichales	Erysipelotrichaceae	Erysipelothrix	unclassified	sludge				Fungi	Basidiomycota	Agaricomycetes	Agaricales	Agaricaceae	Coprinus	cordisporus	vermicompost
	Bacteria	Firmicutes	Bacilli	Acholeplasmatales	Acholeplasmataceae	Acholeplasma	unclassified	sludge				Fungi	Mortierellomycota	Mortierellomycetes	Mortierellales	Mortierellaceae	Mortierella	elongata	vermicompost
	Bacteria	Firmicutes	Bacilli	Erysipelotrichales	Erysipelotrichaceae	Erysipelothrix	unclassified	sludge				Fungi	Mortierellomycota	Mortierellomycetes	Mortierellales	Mortierellaceae	Mortierella	elongata	vermicompost
	Bacteria	Firmicutes	Bacilli	Erysipelotrichales	unclassified	unclassified	unclassified	sludge				Fungi	Basidiomycota	Agaricomycetes	Agaricales	Agaricaceae	Coprinus	cordisporus	vermicompost
	Bacteria	Firmicutes	Bacilli	Erysipelotrichales	unclassified	unclassified	unclassified	sludge				Fungi	Basidiomycota	Tremellomycetes	Trichosporonales	Trichosporonaceae	Cutaneotrichosporon	unclassified	vermicompost
	Bacteria	Firmicutes	Negativicutes	Acidaminococcales	Acidaminococcaceae	Acidaminococcus	unclassified	sludge				Fungi	Basidiomycota	Agaricomycetes	Agaricales	Psathyrellaceae	Coprinopsis	unclassified	vermicompost
	Bacteria	Firmicutes	Negativicutes	Acidaminococcales	Acidaminococcaceae	Acidaminococcus	unclassified	sludge				Fungi	Basidiomycota	Tremellomycetes	Trichosporonales	Trichosporonaceae	Cutaneotrichosporon	unclassified	vermicompost
	Bacteria	Firmicutes	Negativicutes	Acidaminococcales	Acidaminococcaceae	Acidaminococcus	unclassified	sludge				Fungi	Mortierellomycota	Mortierellomycetes	Mortierellales	Mortierellaceae	Mortierella	elongata	vermicompost
	Bacteria	Firmicutes	Negativicutes	Acidaminococcales	Acidaminococcaceae	Acidaminococcus	unclassified	sludge				Fungi	Ascomycota	unclassified	unclassified	unclassified	unclassified	unclassified	vermicompost
	Bacteria	Firmicutes	Negativicutes	Acidaminococcales	Acidaminococcaceae	unclassified	unclassified	sludge				Fungi	Ascomycota	Pezizomycetes	Pezizales	Pyronemataceae	Boubovia	unclassified	vermicompost
	Bacteria	Firmicutes	Negativicutes	Acidaminococcales	Acidaminococcaceae	unclassified	unclassified	sludge				Fungi	Basidiomycota	Tremellomycetes	Trichosporonales	Trichosporonaceae	unclassified	unclassified	vermicompost
	Bacteria	Firmicutes	Negativicutes	Acidaminococcales	Acidaminococcaceae	Succinispira	unclassified	sludge				Fungi	Basidiomycota	unclassified	unclassified	unclassified	unclassified	unclassified	vermicompost
	Bacteria	Firmicutes	Negativicutes	Veillonellales-Selenomonadales	Veillonellaceae	Megasphaera	unclassified	sludge				Fungi	Basidiomycota	Tremellomycetes	Trichosporonales	Trichosporonaceae	Apiotrichum	unclassified	vermicompost
	Bacteria	Firmicutes	Negativicutes	Veillonellales-Selenomonadales	Selenomonadaceae	Anaerovibrio	unclassified	sludge				Fungi	Ascomycota	Pezizomycetes	Pezizales	Ascodesmidaceae	Cephaliophora	unclassified	vermicompost
	Bacteria	Firmicutes	Negativicutes	Veillonellales-Selenomonadales	Selenomonadaceae	Anaerovibrio	unclassified	sludge				Fungi	Ascomycota	Sordariomycetes	Hypocreales	Bionectriaceae	unclassified	unclassified	vermicompost
	Bacteria	Firmicutes	Clostridia	Peptostreptococcales-Tissierellales	Sedimentibacteraceae	Sedimentibacter	unclassified	sludge				Fungi	Basidiomycota	Tremellomycetes	Trichosporonales	Trichosporonaceae	Apiotrichum	unclassified	vermicompost
	Bacteria	Firmicutes	Clostridia	Peptostreptococcales-Tissierellales	Peptoniphilus	unclassified	unclassified	sludge				Fungi	Basidiomycota	Tremellomycetes	Trichosporonales	Trichosporonaceae	Apiotrichum	unclassified	vermicompost
	Bacteria	Firmicutes	Clostridia	Peptostreptococcales-Tissierellales	W5053	unclassified	unclassified	sludge				Fungi	Basidiomycota	unclassified	unclassified	unclassified	unclassified	unclassified	vermicompost
	Bacteria	Firmicutes	Clostridia	Peptostreptococcales-Tissierellales	Anaerovoracaceae	unclassified	unclassified	sludge				Fungi	Basidiomycota	Tremellomycetes	Trichosporonales	Trichosporonaceae	Apiotrichum	unclassified	vermicompost
	Bacteria	Firmicutes	Clostridia	Peptostreptococcales-Tissierellales	Peptostreptococcaceae	Peptostreptococcus	unclassified	sludge				Fungi	Ascomycota	Sordariomycetes	Hypocreales	unclassified	unclassified	unclassified	vermicompost
	Bacteria	Firmicutes	Clostridia	Peptostreptococcales-Tissierellales	unclassified	unclassified	unclassified	sludge				Fungi	Basidiomycota	Tremellomycetes	Trichosporonales	Trichosporonaceae	Cutaneotrichosporon	unclassified	vermicompost
	Bacteria	Firmicutes	Clostridia	Peptostreptococcales-Tissierellales	Alkaliphilus	unclassified	unclassified	sludge				Fungi	Basidiomycota	Tremellomycetes	Trichosporonales	Trichosporonaceae	Trichosporon	unclassified	vermicompost
	Bacteria	Firmicutes	Clostridia	Peptostreptococcales-Tissierellales	Alkaliphilus	unclassified	unclassified	sludge				Fungi	Basidiomycota	Agaricomycetes	Agaricales	Psathyrellaceae	Coprinopsis	unclassified	vermicompost
	Bacteria	Firmicutes	Clostridia	Peptostreptococcales-Tissierellales	Gallicola	unclassified	unclassified	sludge				Fungi	Basidiomycota	Tremellomycetes	Trichosporonales	Trichosporonaceae	Trichosporon	unclassified	vermicompost
	Bacteria	Firmicutes	Clostridia	Peptostreptococcales-Tissierellales	Tissierella	unclassified	unclassified	sludge				Fungi	Ascomycota	Sordariomycetes	Sordariales	Chaetomiaceae	Humicola	nigrescens	vermicompost
	Bacteria	Firmicutes	Clostridia	Peptostreptococcales-Tissierellales	Tissierella	unclassified	unclassified	sludge				Fungi	Ascomycota	Sordariomycetes	Hypocreales	Bionectriaceae	unclassified	unclassified	vermicompost
	Bacteria	Firmicutes	Clostridia	Clostridiales	Clostridiaceae	Clostridium sensu stricto 5	unclassified	sludge				Fungi	Basidiomycota	Tremellomycetes	Trichosporonales	Trichosporonaceae	Apiotrichum	unclassified	vermicompost
	Bacteria	Firmicutes	Clostridia	Clostridiales	Clostridiaceae	Clostridium sensu stricto 1	unclassified	sludge				Fungi	Ascomycota	Saccharomycetes	Saccharomycetales	unclassified	unclassified	unclassified	vermicompost
	Bacteria	Firmicutes	Clostridia	Christensenellales	Christensenellaceae	unclassified	unclassified	sludge				Fungi	Ascomycota	Sordariomycetes	Hypocreales	Nectriaceae	Fusarium	acutatum	vermicompost
	Bacteria	Firmicutes	Clostridia	unclassified	unclassified	unclassified	unclassified	sludge				Fungi	Mucoromycota	Mucoromycetes	Mucorales	Mucoraceae	Mucor	unclassified	vermicompost
	Bacteria	Firmicutes	Clostridia	Clostridiales	Clostridiaceae	Proteiniclasticum	unclassified	sludge				Fungi	Ascomycota	Sordariomycetes	Sordariales	Chaetomiaceae	Humicola	nigrescens	vermicompost
	Bacteria	Firmicutes	Clostridia	Clostridiales	Clostridiaceae	Proteiniclasticum	unclassified	sludge				Fungi	Ascomycota	Sordariomycetes	Hypocreales	Nectriaceae	Fusarium	unclassified	vermicompost
	Bacteria	Firmicutes	Clostridia	Clostridiales	Clostridiaceae	Proteiniclasticum	unclassified	sludge				Fungi	Ascomycota	Laboulbeniomycetes	Pyxidiophorales	unclassified	unclassified	unclassified	vermicompost
	Bacteria	Firmicutes	Clostridia	Lachnospirales	Lachnospiraceae	XBB1006	unclassified	sludge				Fungi	Ascomycota	Saccharomycetes	Saccharomycetales	Debaryomycetaceae	Debaryomyces	unclassified	vermicompost
	Bacteria	Firmicutes	Clostridia	Lachnospirales	Lachnospiraceae	Shuttleworthia	unclassified	sludge				Fungi	Basidiomycota	Tremellomycetes	Trichosporonales	Trichosporonaceae	Cutaneotrichosporon	unclassified	vermicompost
	Bacteria	Firmicutes	Clostridia	Lachnospirales	Lachnospiraceae	Anaerocolumna	unclassified	sludge				Fungi	Blastocladiomycota	Blastocladiomycetes	Blastocladiales	Blastocladiaceae	Allomyces	arbusculus	vermicompost
	Bacteria	Firmicutes	Clostridia	Oscillospirales	Oscillospiraceae	NK4A214 group	unclassified	sludge				Fungi	Basidiomycota	Agaricomycetes	Agaricales	Agaricaceae	Coprinus	cordisporus	vermicompost
	Bacteria	Firmicutes	Clostridia	Oscillospirales	Butyricicoccaceae	UCG-009	unclassified	sludge				Fungi	Ascomycota	Sordariomycetes	Hypocreales	unclassified	unclassified	unclassified	vermicompost
	Bacteria	Firmicutes	Clostridia	Oscillospirales	Oscillospiraceae	Oscillibacter	unclassified	sludge				Fungi	Ascomycota	Sordariomycetes	Hypocreales	Bionectriaceae	Clonostachys	unclassified	vermicompost
	Bacteria	Firmicutes	Clostridia	Oscillospirales	Oscillospiraceae	Oscillibacter	unclassified	sludge				Fungi	Basidiomycota	Tremellomycetes	Trichosporonales	Trichosporonaceae	Cutaneotrichosporon	guehoae	vermicompost
	Bacteria	Firmicutes	Clostridia	Hungateiclostridiaceae	unclassified	unclassified	unclassified	sludge				Fungi	Ascomycota	Sordariomycetes	Hypocreales	Nectriaceae	Fusarium	unclassified	vermicompost
	Bacteria	Verrucomicrobiota	Chlamydiae	Chlamydiales	unclassified	unclassified	unclassified	cast				Fungi	Ascomycota	Sordariomycetes	Sordariales	Chaetomiaceae	Humicola	nigrescens	vermicompost
	Bacteria	Verrucomicrobiota	Verrucomicrobiae	unclassified	unclassified	unclassified	unclassified	cast				Fungi	Ascomycota	Sordariomycetes	Hypocreales	Nectriaceae	Fusarium	unclassified	vermicompost
	Bacteria	Verrucomicrobiota	Verrucomicrobiae	Pedosphaerales	Pedosphaeraceae	unclassified	unclassified	cast				Fungi	Basidiomycota	Tremellomycetes	Trichosporonales	Trichosporonaceae	Cutaneotrichosporon	guehoae	vermicompost
	Bacteria	Verrucomicrobiota	Verrucomicrobiae	Pedosphaerales	Pedosphaeraceae	unclassified	unclassified	cast				Fungi	Basidiomycota	Tremellomycetes	Trichosporonales	Trichosporonaceae	Apiotrichum	scarabaeorum	vermicompost
	Bacteria	Verrucomicrobiota	Verrucomicrobiae	Chthoniobacterales	Chthoniobacteraceae	Chthoniobacter	unclassified	cast				Fungi	Ascomycota	Sordariomycetes	Hypocreales	Bionectriaceae	Clonostachys	unclassified	vermicompost
	Bacteria	Verrucomicrobiota	Verrucomicrobiae	Chthoniobacterales	Terrimicrobiaceae	Terrimicrobium	unclassified	cast				Fungi	Ascomycota	Sordariomycetes	Hypocreales	Nectriaceae	Fusarium	unclassified	vermicompost
	Bacteria	Verrucomicrobiota	Verrucomicrobiae	Chthoniobacterales	Terrimicrobiaceae	Terrimicrobium	unclassified	cast				Fungi	Ascomycota	Sordariomycetes	Hypocreales	unclassified	unclassified	unclassified	vermicompost
	Bacteria	Verrucomicrobiota	Verrucomicrobiae	Verrucomicrobiales	Verrucomicrobiaceae	unclassified	unclassified	cast				Fungi	Ascomycota	Sordariomycetes	Glomerellales	Plectosphaerellaceae	Acrostalagmus	luteoalbus	vermicompost
	Bacteria	Verrucomicrobiota	Verrucomicrobiae	Verrucomicrobiales	Rubritaleaceae	Luteolibacter	unclassified	cast				Fungi	Ascomycota	Sordariomycetes	Hypocreales	Nectriaceae	unclassified	unclassified	vermicompost
	Bacteria	Verrucomicrobiota	Verrucomicrobiae	Verrucomicrobiales	Rubritaleaceae	Luteolibacter	unclassified	cast				Fungi	Ascomycota	Sordariomycetes	Microascales	Microascaceae	Pseudallescheria	boydii	vermicompost
	Bacteria	Verrucomicrobiota	Verrucomicrobiae	Verrucomicrobiales	Rubritaleaceae	Luteolibacter	unclassified	cast				Fungi	Ascomycota	Sordariomycetes	Glomerellales	Plectosphaerellaceae	Acrostalagmus	luteoalbus	vermicompost
	Bacteria	Verrucomicrobiota	Verrucomicrobiae	Verrucomicrobiales	Rubritaleaceae	Luteolibacter	unclassified	cast				Fungi	Ascomycota	Sordariomycetes	Sordariales	Chaetomiaceae	Humicola	nigrescens	vermicompost
	Bacteria	Verrucomicrobiota	Verrucomicrobiae	Verrucomicrobiales	Rubritaleaceae	Luteolibacter	unclassified	cast				Fungi	Ascomycota	Sordariomycetes	Sordariales	Chaetomiaceae	Humicola	nigrescens	vermicompost
	Bacteria	Verrucomicrobiota	Verrucomicrobiae	Verrucomicrobiales	Rubritaleaceae	Luteolibacter	unclassified	cast				Fungi	Ascomycota	Sordariomycetes	Hypocreales	Nectriaceae	unclassified	unclassified	vermicompost
	Bacteria	Verrucomicrobiota	Verrucomicrobiae	Verrucomicrobiales	Rubritaleaceae	Luteolibacter	unclassified	cast				Fungi	Ascomycota	Sordariomycetes	Hypocreales	Nectriaceae	Fusarium	unclassified	vermicompost
	Bacteria	Bdellovibrionota	Oligoflexia	0319-6G20	unclassified	unclassified	unclassified	cast				Fungi	Ascomycota	Sordariomycetes	Hypocreales	Nectriaceae	unclassified	unclassified	vermicompost
	Bacteria	Bdellovibrionota	Oligoflexia	0319-6G20	unclassified	unclassified	unclassified	cast				Fungi	Ascomycota	Sordariomycetes	Hypocreales	Nectriaceae	Fusarium	unclassified	vermicompost
	Bacteria	Proteobacteria	Gammaproteobacteria	CCM19a	unclassified	unclassified	unclassified	cast				Fungi	Ascomycota	Sordariomycetes	Hypocreales	Bionectriaceae	unclassified	unclassified	vermicompost
	Bacteria	Proteobacteria	Gammaproteobacteria	Diplorickettsiales	Diplorickettsiaceae	Aquicella	unclassified	cast				Fungi	Ascomycota	Sordariomycetes	Microascales	Microascaceae	Pseudallescheria	boydii	vermicompost
	Bacteria	Proteobacteria	Gammaproteobacteria	Diplorickettsiales	Diplorickettsiaceae	Aquicella	unclassified	cast				Fungi	Ascomycota	Sordariomycetes	Sordariales	Chaetomiaceae	Humicola	nigrescens	vermicompost
	Bacteria	Proteobacteria	Gammaproteobacteria	unclassified	unclassified	unclassified	unclassified	cast				Fungi	Basidiomycota	Tremellomycetes	Trichosporonales	Trichosporonaceae	Cutaneotrichosporon	guehoae	vermicompost
	Bacteria	Proteobacteria	Gammaproteobacteria	Cellvibrionales	Cellvibrionaceae	Cellvibrio	unclassified	cast				Fungi	Ascomycota	Sordariomycetes	Hypocreales	Nectriaceae	unclassified	unclassified	vermicompost
	Bacteria	Proteobacteria	Gammaproteobacteria	Cellvibrionales	Cellvibrionaceae	Cellvibrio	unclassified	cast				Fungi	Ascomycota	Sordariomycetes	Hypocreales	Nectriaceae	Fusarium	unclassified	vermicompost
	Bacteria	Proteobacteria	Gammaproteobacteria	Cellvibrionales	Cellvibrionaceae	Cellvibrio	unclassified	cast				Fungi	Basidiomycota	Tremellomycetes	Trichosporonales	Trichosporonaceae	Apiotrichum	scarabaeorum	vermicompost
	Bacteria	Proteobacteria	Gammaproteobacteria	Pseudomonadales	Pseudomonadaceae	unclassified	unclassified	cast				Fungi	Ascomycota	Sordariomycetes	Hypocreales	Nectriaceae	Fusarium	acutatum	vermicompost
	Bacteria	Proteobacteria	Gammaproteobacteria	Pseudomonadales	Pseudomonadaceae	unclassified	unclassified	cast				Fungi	Ascomycota	Sordariomycetes	Hypocreales	Nectriaceae	Fusarium	unclassified	vermicompost
	Bacteria	Proteobacteria	Gammaproteobacteria	Pseudomonadales	Pseudomonadaceae	Pseudomonas	unclassified	cast				Fungi	Basidiomycota	Tremellomycetes	Trichosporonales	Trichosporonaceae	Cutaneotrichosporon	guehoae	vermicompost
	Bacteria	Proteobacteria	Gammaproteobacteria	Pseudomonadales	Pseudomonadaceae	Pseudomonas	unclassified	cast				Fungi	Ascomycota	Sordariomycetes	Sordariales	Chaetomiaceae	Humicola	nigrescens	vermicompost
	Bacteria	Proteobacteria	Gammaproteobacteria	Cellvibrionales	Halieaceae	OM60(NOR5) clade	unclassified	cast				Fungi	Ascomycota	Sordariomycetes	Microascales	Microascaceae	Pseudallescheria	boydii	vermicompost
	Bacteria	Proteobacteria	Gammaproteobacteria	Xanthomonadales	Rhodanobacteraceae	Tahibacter	unclassified	cast				Fungi	Ascomycota	Sordariomycetes	unclassified	unclassified	unclassified	unclassified	vermicompost
	Bacteria	Proteobacteria	Gammaproteobacteria	Xanthomonadales	Rhodanobacteraceae	Rhodanobacter	unclassified	cast				Fungi	Ascomycota	Sordariomycetes	Hypocreales	unclassified	unclassified	unclassified	vermicompost
	Bacteria	Proteobacteria	Gammaproteobacteria	Xanthomonadales	Rhodanobacteraceae	Rhodanobacter	unclassified	cast				Fungi	Ascomycota	Sordariomycetes	unclassified	unclassified	unclassified	unclassified	vermicompost
	Bacteria	Proteobacteria	Gammaproteobacteria	Xanthomonadales	Rhodanobacteraceae	unclassified	unclassified	cast				Fungi	Ascomycota	Sordariomycetes	Hypocreales	Nectriaceae	Paracremonium	inflatum	vermicompost
	Bacteria	Proteobacteria	Gammaproteobacteria	Xanthomonadales	Xanthomonadaceae	Luteimonas	unclassified	cast				Fungi	Ascomycota	Sordariomycetes	Hypocreales	Nectriaceae	Fusarium	unclassified	vermicompost
	Bacteria	Proteobacteria	Gammaproteobacteria	Xanthomonadales	Xanthomonadaceae	Thermomonas	unclassified	cast				Fungi	Ascomycota	Sordariomycetes	Microascales	Microascaceae	Pseudallescheria	boydii	vermicompost
	Bacteria	Proteobacteria	Gammaproteobacteria	Xanthomonadales	Xanthomonadaceae	Pseudoxanthomonas	unclassified	cast				Fungi	Ascomycota	Sordariomycetes	Hypocreales	Nectriaceae	unclassified	unclassified	vermicompost
	Bacteria	Proteobacteria	Gammaproteobacteria	Xanthomonadales	Xanthomonadaceae	Pseudoxanthomonas	unclassified	cast				Fungi	Ascomycota	Sordariomycetes	Hypocreales	Nectriaceae	Fusarium	unclassified	vermicompost
	Bacteria	Proteobacteria	Gammaproteobacteria	Pseudomonadales	Moraxellaceae	Acinetobacter	unclassified	cast				Fungi	Ascomycota	Sordariomycetes	Glomerellales	Plectosphaerellaceae	Acrostalagmus	luteoalbus	vermicompost
	Bacteria	Proteobacteria	Gammaproteobacteria	Pseudomonadales	Moraxellaceae	Acinetobacter	unclassified	cast				Fungi	Mortierellomycota	Mortierellomycetes	Mortierellales	Mortierellaceae	Mortierella	elongata	vermicompost
	Bacteria	Proteobacteria	Gammaproteobacteria	Pseudomonadales	Moraxellaceae	Acinetobacter	unclassified	cast				Fungi	Ascomycota	Sordariomycetes	Hypocreales	Nectriaceae	Paracremonium	inflatum	vermicompost
	Bacteria	Proteobacteria	Gammaproteobacteria	Pseudomonadales	Moraxellaceae	Acinetobacter	unclassified	cast				Fungi	Ascomycota	Sordariomycetes	Hypocreales	unclassified	unclassified	unclassified	vermicompost
	Bacteria	Proteobacteria	Gammaproteobacteria	Alteromonadales	Shewanellaceae	Shewanella	unclassified	cast				Fungi	Mortierellomycota	Mortierellomycetes	Mortierellales	Mortierellaceae	Mortierella	hyalina	vermicompost
	Bacteria	Proteobacteria	Gammaproteobacteria	Alteromonadales	Shewanellaceae	Shewanella	unclassified	cast				Fungi	Ascomycota	Sordariomycetes	Hypocreales	Nectriaceae	unclassified	unclassified	vermicompost
	Bacteria	Proteobacteria	Gammaproteobacteria	Aeromonadales	Aeromonadaceae	Aeromonas	unclassified	cast				Fungi	Ascomycota	Sordariomycetes	Hypocreales	Nectriaceae	unclassified	unclassified	vermicompost
	Bacteria	Proteobacteria	Gammaproteobacteria	Aeromonadales	Aeromonadaceae	Aeromonas	unclassified	cast				Fungi	Ascomycota	Sordariomycetes	Hypocreales	Nectriaceae	unclassified	unclassified	vermicompost
	Bacteria	Proteobacteria	Gammaproteobacteria	Enterobacterales	Enterobacteriaceae	unclassified	unclassified	cast				Fungi	Mortierellomycota	Mortierellomycetes	Mortierellales	Mortierellaceae	Mortierella	elongata	vermicompost
	Bacteria	Proteobacteria	Gammaproteobacteria	Burkholderiales	Alcaligenaceae	Achromobacter	unclassified	cast				Fungi	Ascomycota	Sordariomycetes	Hypocreales	Nectriaceae	Paracremonium	inflatum	vermicompost
	Bacteria	Proteobacteria	Gammaproteobacteria	Burkholderiales	Oxalobacteraceae	Massilia	unclassified	cast				Fungi	Ascomycota	Sordariomycetes	Hypocreales	Nectriaceae	Fusarium	unclassified	vermicompost
	Bacteria	Proteobacteria	Gammaproteobacteria	Burkholderiales	Oxalobacteraceae	Massilia	unclassified	cast				Fungi	Ascomycota	unclassified	unclassified	unclassified	unclassified	unclassified	vermicompost
	Bacteria	Proteobacteria	Gammaproteobacteria	Burkholderiales	Oxalobacteraceae	unclassified	unclassified	cast				Fungi	Ascomycota	Sordariomycetes	Hypocreales	Nectriaceae	unclassified	unclassified	vermicompost
	Bacteria	Proteobacteria	Gammaproteobacteria	Burkholderiales	Oxalobacteraceae	unclassified	unclassified	cast				Fungi	Ascomycota	Sordariomycetes	Microascales	Microascaceae	Pseudallescheria	boydii	vermicompost
	Bacteria	Proteobacteria	Gammaproteobacteria	Burkholderiales	Methylophilaceae	Methylophilus	unclassified	cast				Fungi	Ascomycota	Sordariomycetes	Hypocreales	Nectriaceae	Fusarium	unclassified	vermicompost
	Bacteria	Proteobacteria	Gammaproteobacteria	Burkholderiales	Comamonadaceae	unclassified	unclassified	cast				Fungi	Ascomycota	Sordariomycetes	Hypocreales	Nectriaceae	unclassified	unclassified	vermicompost
	Bacteria	Proteobacteria	Gammaproteobacteria	Burkholderiales	Comamonadaceae	unclassified	unclassified	cast				Fungi	Ascomycota	Sordariomycetes	Hypocreales	unclassified	unclassified	unclassified	vermicompost
	Bacteria	Proteobacteria	Gammaproteobacteria	Burkholderiales	Comamonadaceae	unclassified	unclassified	cast				Fungi	Ascomycota	Sordariomycetes	Hypocreales	Nectriaceae	unclassified	unclassified	vermicompost
	Bacteria	Proteobacteria	Gammaproteobacteria	Burkholderiales	Comamonadaceae	Hydrogenophaga	unclassified	cast				Fungi	Ascomycota	Sordariomycetes	Hypocreales	Nectriaceae	Fusarium	unclassified	vermicompost
	Bacteria	Proteobacteria	Gammaproteobacteria	Burkholderiales	Comamonadaceae	Pseudorhodoferax	unclassified	cast				Fungi	Ascomycota	Sordariomycetes	unclassified	unclassified	unclassified	unclassified	vermicompost
	Bacteria	Proteobacteria	Gammaproteobacteria	Burkholderiales	Comamonadaceae	unclassified	unclassified	cast				Fungi	Mucoromycota	Mucoromycetes	Mucorales	Mucoraceae	Mucor	unclassified	vermicompost
	Bacteria	Proteobacteria	Gammaproteobacteria	Burkholderiales	Comamonadaceae	unclassified	unclassified	cast				Fungi	Ascomycota	Sordariomycetes	Glomerellales	Plectosphaerellaceae	Acrostalagmus	luteoalbus	vermicompost
	Bacteria	Proteobacteria	Gammaproteobacteria	Burkholderiales	Rhodocyclaceae	Niveibacterium	unclassified	cast				Fungi	Basidiomycota	Tremellomycetes	Cystofilobasidiales	Cystofilobasidiaceae	Cystofilobasidium	infirmominiatum	vermicompost
	Bacteria	Proteobacteria	Alphaproteobacteria	Micavibrionales	unclassified	unclassified	unclassified	cast				Fungi	Basidiomycota	Tremellomycetes	Cystofilobasidiales	Mrakiaceae	Tausonia	pullulans	vermicompost
	Bacteria	Proteobacteria	Alphaproteobacteria	Micavibrionales	unclassified	unclassified	unclassified	cast				Fungi	Ascomycota	Sordariomycetes	Hypocreales	Nectriaceae	Paracremonium	inflatum	vermicompost
	Bacteria	Proteobacteria	Alphaproteobacteria	Rhodospirillales	unclassified	unclassified	unclassified	cast				Fungi	Ascomycota	Sordariomycetes	Hypocreales	Nectriaceae	Paracremonium	inflatum	vermicompost
	Bacteria	Proteobacteria	Alphaproteobacteria	Rickettsiales	Rickettsiaceae	unclassified	unclassified	cast				Fungi	Basidiomycota	Tremellomycetes	Cystofilobasidiales	Cystofilobasidiaceae	Cystofilobasidium	infirmominiatum	vermicompost
	Bacteria	Proteobacteria	Alphaproteobacteria	Azospirillales	Azospirillaceae	Azospirillum	unclassified	cast				Fungi	Ascomycota	Sordariomycetes	unclassified	unclassified	unclassified	unclassified	vermicompost
	Bacteria	Proteobacteria	Alphaproteobacteria	Paracaedibacterales	Paracaedibacteraceae	Candidatus Paracaedibacter	unclassified	cast				Fungi	Basidiomycota	Tremellomycetes	Cystofilobasidiales	Mrakiaceae	Tausonia	pullulans	vermicompost
	Bacteria	Proteobacteria	Alphaproteobacteria	Acetobacterales	Acetobacteraceae	Roseomonas	unclassified	cast				Fungi	Ascomycota	Sordariomycetes	Hypocreales	Nectriaceae	unclassified	unclassified	vermicompost
	Bacteria	Proteobacteria	Alphaproteobacteria	Rickettsiales	SM2D12	unclassified	unclassified	cast				Fungi	Ascomycota	Sordariomycetes	unclassified	unclassified	unclassified	unclassified	vermicompost
	Bacteria	Proteobacteria	Alphaproteobacteria	Sphingomonadales	Sphingomonadaceae	unclassified	unclassified	cast				Fungi	Ascomycota	Sordariomycetes	Hypocreales	Nectriaceae	unclassified	unclassified	vermicompost
	Bacteria	Proteobacteria	Alphaproteobacteria	Sphingomonadales	Sphingomonadaceae	Sphingomonas	unclassified	cast				Fungi	Ascomycota	Sordariomycetes	Hypocreales	Nectriaceae	unclassified	unclassified	vermicompost
	Bacteria	Proteobacteria	Alphaproteobacteria	Sphingomonadales	Sphingomonadaceae	Sphingomonas	unclassified	cast				Fungi	Ascomycota	Sordariomycetes	Hypocreales	unclassified	unclassified	unclassified	vermicompost
	Bacteria	Proteobacteria	Alphaproteobacteria	Sphingomonadales	Sphingomonadaceae	Sphingomonas	unclassified	cast				Fungi	Ascomycota	Sordariomycetes	Hypocreales	Nectriaceae	Paracremonium	inflatum	vermicompost
	Bacteria	Proteobacteria	Alphaproteobacteria	Sphingomonadales	Sphingomonadaceae	unclassified	unclassified	cast				Fungi	Ascomycota	Pezizomycetes	Pezizales	Ascodesmidaceae	Ascodesmis	sphaerospora	vermicompost
	Bacteria	Proteobacteria	Alphaproteobacteria	Sphingomonadales	Sphingomonadaceae	Sphingopyxis	unclassified	cast				Fungi	Ascomycota	Sordariomycetes	Glomerellales	Plectosphaerellaceae	Acrostalagmus	luteoalbus	vermicompost
	Bacteria	Proteobacteria	Alphaproteobacteria	Sphingomonadales	Sphingomonadaceae	Sphingopyxis	unclassified	cast				Fungi	Basidiomycota	Agaricomycetes	Agaricales	Agaricaceae	Coprinus	annuloporus	vermicompost
	Bacteria	Proteobacteria	Alphaproteobacteria	Sphingomonadales	Sphingomonadaceae	Novosphingobium	unclassified	cast				Fungi	Ascomycota	Sordariomycetes	Hypocreales	Nectriaceae	unclassified	unclassified	vermicompost
	Bacteria	Proteobacteria	Alphaproteobacteria	Rhodobacterales	Rhodobacteraceae	unclassified	unclassified	cast				Fungi	Ascomycota	Sordariomycetes	Hypocreales	Nectriaceae	Fusarium	unclassified	vermicompost
	Bacteria	Proteobacteria	Alphaproteobacteria	Rhodobacterales	Rhodobacteraceae	Amaricoccus	unclassified	cast				Fungi	Ascomycota	Saccharomycetes	Saccharomycetales	Pichiaceae	Ogataea	polymorpha	vermicompost
	Bacteria	Proteobacteria	Alphaproteobacteria	Rhizobiales	Devosiaceae	Devosia	unclassified	cast				Fungi	Basidiomycota	Tremellomycetes	Cystofilobasidiales	Mrakiaceae	Tausonia	pullulans	vermicompost
	Bacteria	Proteobacteria	Alphaproteobacteria	Rhizobiales	Devosiaceae	unclassified	unclassified	cast				Fungi	Mortierellomycota	Mortierellomycetes	Mortierellales	Mortierellaceae	Mortierella	wolfii	vermicompost
	Bacteria	Proteobacteria	Alphaproteobacteria	Rhizobiales	Devosiaceae	Devosia	unclassified	cast				Fungi	Ascomycota	Sordariomycetes	Hypocreales	Nectriaceae	Volutella	unclassified	vermicompost
	Bacteria	Proteobacteria	Alphaproteobacteria	Rhizobiales	Devosiaceae	Devosia	unclassified	cast				Fungi	Ascomycota	Sordariomycetes	unclassified	unclassified	unclassified	unclassified	vermicompost
	Bacteria	Proteobacteria	Alphaproteobacteria	Rhizobiales	Devosiaceae	Devosia	unclassified	cast				Fungi	Basidiomycota	Tremellomycetes	Cystofilobasidiales	Cystofilobasidiaceae	Cystofilobasidium	infirmominiatum	vermicompost
	Bacteria	Proteobacteria	Alphaproteobacteria	Rhizobiales	Devosiaceae	Devosia	unclassified	cast				Fungi	Ascomycota	Sordariomycetes	Hypocreales	Nectriaceae	unclassified	unclassified	vermicompost
	Bacteria	Proteobacteria	Alphaproteobacteria	Rhizobiales	Devosiaceae	Devosia	unclassified	cast				Fungi	Ascomycota	Orbiliomycetes	Orbiliales	Orbiliaceae	Brachyphoris	oviparasitica	vermicompost
	Bacteria	Proteobacteria	Alphaproteobacteria	Rhizobiales	Devosiaceae	Devosia	unclassified	cast				Fungi	Ascomycota	Sordariomycetes	Microascales	Microascaceae	Petriella	guttulata	vermicompost
	Bacteria	Proteobacteria	Alphaproteobacteria	Rhizobiales	Rhizobiaceae	Agrobacterium_tumefaciens	unclassified	cast				Fungi	Ascomycota	Saccharomycetes	Saccharomycetales	Saccharomycetaceae	Zygosaccharomyces	bailii	vermicompost
	Bacteria	Proteobacteria	Alphaproteobacteria	Rhizobiales	Rhizobiaceae	unclassified	unclassified	cast				Fungi	Ascomycota	Orbiliomycetes	Orbiliales	Orbiliaceae	Arthrobotrys	musiformis	vermicompost
	Bacteria	Proteobacteria	Alphaproteobacteria	Rhizobiales	Rhizobiaceae	Allorhizobium-Neorhizobium-Pararhizobium-Rhizobium	unclassified	cast				Fungi	Mortierellomycota	Mortierellomycetes	Mortierellales	Mortierellaceae	Mortierella	unclassified	vermicompost
	Bacteria	Proteobacteria	Alphaproteobacteria	Rhizobiales	Rhizobiaceae	unclassified	unclassified	cast				Fungi	Mortierellomycota	Mortierellomycetes	Mortierellales	Mortierellaceae	Mortierella	unclassified	vermicompost
	Bacteria	Proteobacteria	Alphaproteobacteria	Rhizobiales	Rhizobiaceae	unclassified	unclassified	cast				Fungi	Ascomycota	Sordariomycetes	Hypocreales	Nectriaceae	Fusarium	unclassified	vermicompost
	Bacteria	Proteobacteria	Alphaproteobacteria	Rhizobiales	Beijerinckiaceae	Bosea	unclassified	cast				Fungi	Ascomycota	Sordariomycetes	Hypocreales	Nectriaceae	unclassified	unclassified	vermicompost
	Bacteria	Proteobacteria	Alphaproteobacteria	Rhizobiales	Beijerinckiaceae	Bosea	unclassified	cast				Fungi	Mortierellomycota	Mortierellomycetes	Mortierellales	Mortierellaceae	Mortierella	unclassified	vermicompost
	Bacteria	Proteobacteria	Alphaproteobacteria	Caulobacterales	Caulobacteraceae	Brevundimonas	unclassified	cast				Fungi	Ascomycota	Sordariomycetes	Hypocreales	Nectriaceae	Volutella	unclassified	vermicompost
	Bacteria	Proteobacteria	Alphaproteobacteria	Caulobacterales	Caulobacteraceae	Brevundimonas	unclassified	cast				Fungi	Ascomycota	Pezizomycetes	Pezizales	Pezizales_fam_Incertae_sedis	Trichobolus	zukalii	vermicompost
	Bacteria	Proteobacteria	Alphaproteobacteria	Caulobacterales	Caulobacteraceae	Brevundimonas	unclassified	cast				Fungi	Ascomycota	Saccharomycetes	Saccharomycetales	Saccharomycopsidaceae	Saccharomycopsis	schoenii	vermicompost
	Bacteria	Proteobacteria	Alphaproteobacteria	Caulobacterales	Caulobacteraceae	Caulobacter	unclassified	cast				Fungi	Ascomycota	Pezizomycetes	Pezizales	Ascodesmidaceae	Ascodesmis	sphaerospora	vermicompost
	Bacteria	Proteobacteria	Alphaproteobacteria	Caulobacterales	Caulobacteraceae	Caulobacter	unclassified	cast				Fungi	Ascomycota	Sordariomycetes	Hypocreales	unclassified	unclassified	unclassified	vermicompost
	Bacteria	Proteobacteria	Alphaproteobacteria	Caulobacterales	Caulobacteraceae	Asticcacaulis	unclassified	cast				Fungi	Basidiomycota	Cystobasidiomycetes	Cystobasidiales	Cystobasidiaceae	Cystobasidium	slooffiae	vermicompost
	Bacteria	Proteobacteria	Alphaproteobacteria	Caulobacterales	Hyphomonadaceae	Hirschia	unclassified	cast				Fungi	Ascomycota	Sordariomycetes	Sordariales	Sordariales_fam_Incertae_sedis	Conlarium	unclassified	vermicompost
	Bacteria	Bdellovibrionota	Bdellovibrionia	Bdellovibrionales	Bdellovibrionaceae	Bdellovibrio	unclassified	cast				Fungi	Mucoromycota	Mucoromycetes	Mucorales	Mucoraceae	Mucor	unclassified	vermicompost
	Bacteria	Bdellovibrionota	Bdellovibrionia	Bdellovibrionales	Bdellovibrionaceae	Bdellovibrio	unclassified	cast				Fungi	Ascomycota	Saccharomycetes	Saccharomycetales	Debaryomycetaceae	Debaryomyces	unclassified	vermicompost
	Bacteria	Bdellovibrionota	Bdellovibrionia	Bdellovibrionales	Bdellovibrionaceae	Bdellovibrio	unclassified	cast				Fungi	Basidiomycota	Tremellomycetes	Cystofilobasidiales	Mrakiaceae	Tausonia	pullulans	vermicompost
	Bacteria	Bdellovibrionota	Bdellovibrionia	Bdellovibrionales	Bdellovibrionaceae	Bdellovibrio	unclassified	cast				Fungi	Ascomycota	Laboulbeniomycetes	Pyxidiophorales	unclassified	unclassified	unclassified	vermicompost
	Bacteria	Bdellovibrionota	Bdellovibrionia	Bdellovibrionales	Bdellovibrionaceae	Bdellovibrio	unclassified	cast				Fungi	Ascomycota	Pezizomycetes	Pezizales	Ascodesmidaceae	Ascodesmis	sphaerospora	vermicompost
	Bacteria	Bdellovibrionota	Bdellovibrionia	Bdellovibrionales	Bdellovibrionaceae	Bdellovibrio	unclassified	cast				Fungi	Basidiomycota	Cystobasidiomycetes	Cystobasidiales	Cystobasidiaceae	Cystobasidium	unclassified	vermicompost
	Bacteria	Acidobacteriota	Acidobacteriae	Bryobacterales	Bryobacteraceae	Bryobacter	unclassified	cast				Fungi	Ascomycota	Sordariomycetes	Hypocreales	Hypocreales_fam_Incertae_sedis	Sarocladium	kiliense	vermicompost
	Bacteria	Acidobacteriota	Acidobacteriae	unclassified	unclassified	unclassified	unclassified	cast				Fungi	Ascomycota	Sordariomycetes	Hypocreales	unclassified	unclassified	unclassified	vermicompost
	Bacteria	Acidobacteriota	Acidobacteriae	unclassified	unclassified	unclassified	unclassified	cast				Fungi	Mortierellomycota	Mortierellomycetes	Mortierellales	Mortierellaceae	Mortierella	unclassified	vermicompost
	Bacteria	WPS-2	unclassified	unclassified	unclassified	unclassified	unclassified	cast				Fungi	Ascomycota	Sordariomycetes	Hypocreales	Nectriaceae	unclassified	unclassified	vermicompost
	Bacteria	Chloroflexi	Anaerolineae	Caldilineales	Caldilineaceae	unclassified	unclassified	cast				Fungi	Ascomycota	Saccharomycetes	Saccharomycetales	Debaryomycetaceae	Millerozyma	farinosa	vermicompost
	Bacteria	Chloroflexi	Chloroflexia	Thermomicrobiales	JG30-KF-CM45	unclassified	unclassified	cast				Fungi	Ascomycota	Pezizomycetes	Pezizales	Pezizales_fam_Incertae_sedis	Trichobolus	zukalii	vermicompost
	Bacteria	Actinobacteriota	Actinobacteria	Propionibacteriales	Nocardioidaceae	Nocardioides	unclassified	cast				Fungi	Basidiomycota	Tremellomycetes	Cystofilobasidiales	Cystofilobasidiaceae	Cystofilobasidium	infirmominiatum	vermicompost
	Bacteria	Actinobacteriota	Actinobacteria	Corynebacteriales	Nocardiaceae	Gordonia	unclassified	cast				Fungi	Basidiomycota	Cystobasidiomycetes	Cystobasidiales	Cystobasidiaceae	Cystobasidium	lysinophilum	vermicompost
	Bacteria	Actinobacteriota	Actinobacteria	Micrococcales	Promicromonosporaceae	Cellulosimicrobium	unclassified	cast				Fungi	Ascomycota	Sordariomycetes	Hypocreales	Nectriaceae	Volutella	unclassified	vermicompost
	Bacteria	Actinobacteriota	Actinobacteria	Micrococcales	Promicromonosporaceae	unclassified	unclassified	cast				Fungi	Ascomycota	Saccharomycetes	Saccharomycetales	Saccharomycetales_fam_Incertae_sedis	Candida	blankii	vermicompost
	Bacteria	Actinobacteriota	Actinobacteria	Actinomycetales	Actinomycetaceae	unclassified	unclassified	cast				Fungi	Ascomycota	Sordariomycetes	Sordariales	Lasiosphaeriaceae	Podospora	unclassified	vermicompost
	Bacteria	Actinobacteriota	Acidimicrobiia	Microtrichales	unclassified	unclassified	unclassified	cast				Fungi	Basidiomycota	Tremellomycetes	Cystofilobasidiales	Mrakiaceae	Tausonia	pullulans	vermicompost
	Bacteria	Actinobacteriota	Thermoleophilia	Solirubrobacterales	67-14	unclassified	unclassified	cast				Fungi	Ascomycota	Pezizomycetes	Pezizales	Pezizales_fam_Incertae_sedis	Trichobolus	zukalii	vermicompost
	Bacteria	Cyanobacteria	Vampirivibrionia	Vampirovibrionales	Vampirovibrionaceae	unclassified	unclassified	cast				Fungi	Ascomycota	Sordariomycetes	Sordariales	Sordariales_fam_Incertae_sedis	Conlarium	unclassified	vermicompost
	Bacteria	Cyanobacteria	Vampirivibrionia	Vampirovibrionales	Vampirovibrionaceae	unclassified	unclassified	cast				Fungi	Mortierellomycota	Mortierellomycetes	Mortierellales	Mortierellaceae	Mortierella	epigama	vermicompost
	Bacteria	Cyanobacteria	Sericytochromatia	unclassified	unclassified	unclassified	unclassified	cast				Fungi	Ascomycota	Saccharomycetes	Saccharomycetales	Saccharomycetales_fam_Incertae_sedis	Candida	blankii	vermicompost
	Bacteria	Cyanobacteria	Sericytochromatia	unclassified	unclassified	unclassified	unclassified	cast				Fungi	Ascomycota	Dothideomycetes	Dothideomycetes_ord_Incertae_sedis	Eremomycetaceae	Arthrographis	kalrae	vermicompost
	Bacteria	Bdellovibrionota	Bdellovibrionia	Bacteriovoracales	Bacteriovoracaceae	Peredibacter	unclassified	cast				Fungi	Ascomycota	Sordariomycetes	Sordariales	Sordariales_fam_Incertae_sedis	Conlarium	unclassified	vermicompost
	Bacteria	Bdellovibrionota	Bdellovibrionia	Bacteriovoracales	Bacteriovoracaceae	Peredibacter	unclassified	cast				Fungi	Ascomycota	Orbiliomycetes	Orbiliales	Orbiliaceae	Duddingtonia	flagrans	vermicompost
	Bacteria	Bdellovibrionota	Bdellovibrionia	Bacteriovoracales	Bacteriovoracaceae	Peredibacter	unclassified	cast				Fungi	Ascomycota	Sordariomycetes	Sordariales	Sordariales_fam_Incertae_sedis	Conlarium	unclassified	vermicompost
	Bacteria	Bdellovibrionota	Bdellovibrionia	Bacteriovoracales	Bacteriovoracaceae	Peredibacter	unclassified	cast				Fungi	Ascomycota	Pezizomycetes	Pezizales	Ascodesmidaceae	Ascodesmis	sphaerospora	vermicompost
	Bacteria	Bdellovibrionota	Bdellovibrionia	Bacteriovoracales	Bacteriovoracaceae	Bacteriovorax	unclassified	cast				Fungi	Ascomycota	Dothideomycetes	Capnodiales	Cladosporiaceae	Cladosporium	langeronii	vermicompost
	Bacteria	Bdellovibrionota	Bdellovibrionia	Bacteriovoracales	Bacteriovoracaceae	Bacteriovorax	unclassified	cast				Fungi	Ascomycota	Saccharomycetes	Saccharomycetales	Phaffomycetaceae	Barnettozyma	californica	vermicompost
	Bacteria	Campilobacterota	Campylobacteria	Campylobacterales	Arcobacteraceae	Arcobacter	unclassified	cast				Fungi	Ascomycota	Leotiomycetes	Thelebolales	Pseudeurotiaceae	Pseudeurotium	ovale	vermicompost
	Bacteria	Patescibacteria	Saccharimonadia	Saccharimonadales	Saccharimonadaceae	unclassified	unclassified	cast				Fungi	Basidiomycota	Cystobasidiomycetes	Erythrobasidiales	Erythrobasidiales_fam_Incertae_sedis	Sakaguchia	unclassified	vermicompost
	Bacteria	Patescibacteria	Saccharimonadia	Saccharimonadales	unclassified	unclassified	unclassified	cast				Fungi	Ascomycota	Saccharomycetes	Saccharomycetales	Saccharomycodaceae	Hanseniaspora	uvarum	vermicompost
	Bacteria	Patescibacteria	Gracilibacteria	JGI 0000069-P22	unclassified	unclassified	unclassified	cast				Fungi	Ascomycota	Sordariomycetes	Microascales	Halosphaeriaceae	unclassified	unclassified	vermicompost
	Bacteria	Bacteroidota	Bacteroidia	Flavobacteriales	unclassified	unclassified	unclassified	cast				Fungi	Basidiomycota	Microbotryomycetes	Sporidiobolales	Sporidiobolaceae	Rhodotorula	babjevae	vermicompost
	Bacteria	Bacteroidota	Bacteroidia	Flavobacteriales	Flavobacteriaceae	unclassified	unclassified	cast				Fungi	Basidiomycota	Microbotryomycetes	Sporidiobolales	Sporidiobolaceae	Sporobolomyces	patagonicus	vermicompost
	Bacteria	Bacteroidota	Bacteroidia	Flavobacteriales	Flavobacteriaceae	Flavobacterium	unclassified	cast				Fungi	Basidiomycota	Agaricomycetes	Agaricales	Psathyrellaceae	Coprinellus	micaceus	vermicompost
	Bacteria	Bacteroidota	Bacteroidia	Flavobacteriales	Flavobacteriaceae	Flavobacterium	unclassified	cast				Fungi	Basidiomycota	Tremellomycetes	Filobasidiales	Filobasidiaceae	Naganishia	unclassified	vermicompost
	Bacteria	Bacteroidota	Bacteroidia	Flavobacteriales	Flavobacteriaceae	Flavobacterium	unclassified	cast				Fungi	Ascomycota	Leotiomycetes	Helotiales	Helotiales_fam_Incertae_sedis	Microglossum	atropurpureum	vermicompost
	Bacteria	Bacteroidota	Bacteroidia	Flavobacteriales	Flavobacteriaceae	Flavobacterium	unclassified	cast				Fungi	Ascomycota	Saccharomycetes	Saccharomycetales	Saccharomycetales_fam_Incertae_sedis	Candida	blankii	vermicompost
	Bacteria	Bacteroidota	Bacteroidia	Flavobacteriales	Flavobacteriaceae	Flavobacterium	unclassified	cast				Fungi	Ascomycota	Saccharomycetes	Saccharomycetales	Saccharomycopsidaceae	Saccharomycopsis	selenospora	vermicompost
	Bacteria	Bacteroidota	Bacteroidia	Flavobacteriales	Flavobacteriaceae	Flavobacterium	unclassified	cast				Fungi	Ascomycota	Sordariomycetes	Sordariales	Sordariales_fam_Incertae_sedis	Ramophialophora	unclassified	vermicompost
	Bacteria	Bacteroidota	Bacteroidia	Flavobacteriales	Flavobacteriaceae	Flavobacterium	unclassified	cast				Fungi	Ascomycota	Sordariomycetes	Hypocreales	Nectriaceae	Fusarium	penzigii	vermicompost
	Bacteria	Bacteroidota	Bacteroidia	Flavobacteriales	Flavobacteriaceae	Flavobacterium	unclassified	cast
	Bacteria	Bacteroidota	Bacteroidia	Flavobacteriales	Flavobacteriaceae	Flavobacterium	unclassified	cast
	Bacteria	Bacteroidota	Bacteroidia	Flavobacteriales	Flavobacteriaceae	Flavobacterium	unclassified	cast
	Bacteria	Bacteroidota	Bacteroidia	Flavobacteriales	Flavobacteriaceae	Flavobacterium	unclassified	cast
	Bacteria	Bacteroidota	Bacteroidia	Flavobacteriales	Flavobacteriaceae	Flavobacterium	unclassified	cast
	Bacteria	Bacteroidota	Bacteroidia	Flavobacteriales	Flavobacteriaceae	Flavobacterium	unclassified	cast
	Bacteria	Bacteroidota	Bacteroidia	Flavobacteriales	Flavobacteriaceae	Flavobacterium	unclassified	cast
	Bacteria	Bacteroidota	Bacteroidia	Flavobacteriales	Flavobacteriaceae	Flavobacterium	unclassified	cast
	Bacteria	Bacteroidota	Bacteroidia	Flavobacteriales	Flavobacteriaceae	Flavobacterium	unclassified	cast
	Bacteria	Bacteroidota	Bacteroidia	Flavobacteriales	Flavobacteriaceae	Flavobacterium	unclassified	cast
	Bacteria	Bacteroidota	Bacteroidia	Flavobacteriales	Flavobacteriaceae	Flavobacterium	unclassified	cast
	Bacteria	Bacteroidota	Bacteroidia	Flavobacteriales	Flavobacteriaceae	Flavobacterium	unclassified	cast
	Bacteria	Bacteroidota	Bacteroidia	Flavobacteriales	Flavobacteriaceae	Flavobacterium	unclassified	cast
	Bacteria	Bacteroidota	Bacteroidia	Flavobacteriales	Flavobacteriaceae	Flavobacterium	unclassified	cast
	Bacteria	Bacteroidota	Bacteroidia	Flavobacteriales	Flavobacteriaceae	Flavobacterium	unclassified	cast
	Bacteria	Bacteroidota	Bacteroidia	Flavobacteriales	Flavobacteriaceae	Myroides	unclassified	cast
	Bacteria	Bacteroidota	Bacteroidia	Flavobacteriales	Flavobacteriaceae	Myroides	unclassified	cast
	Bacteria	Bacteroidota	Bacteroidia	Flavobacteriales	Weeksellaceae	Chryseobacterium	unclassified	cast
	Bacteria	Bacteroidota	Bacteroidia	Flavobacteriales	Weeksellaceae	Chryseobacterium	unclassified	cast
	Bacteria	Bacteroidota	Bacteroidia	Flavobacteriales	Weeksellaceae	Soonwooa	unclassified	cast
	Bacteria	Bacteroidota	Bacteroidia	Sphingobacteriales	NS11-12 marine group	unclassified	unclassified	cast
	Bacteria	Bacteroidota	Bacteroidia	Sphingobacteriales	Sphingobacteriaceae	Solitalea	unclassified	cast
	Bacteria	Bacteroidota	Bacteroidia	Flavobacteriales	NS9 marine group	unclassified	unclassified	cast
	Bacteria	Bacteroidota	Bacteroidia	Sphingobacteriales	env.OPS 17	unclassified	unclassified	cast
	Bacteria	Bacteroidota	Bacteroidia	Sphingobacteriales	Sphingobacteriaceae	Solitalea	unclassified	cast
	Bacteria	Bacteroidota	Bacteroidia	Chitinophagales	Chitinophagaceae	Pseudoflavitalea	unclassified	cast
	Bacteria	Bacteroidota	Bacteroidia	Chitinophagales	Chitinophagaceae	unclassified	unclassified	cast
	Bacteria	Bacteroidota	Bacteroidia	Chitinophagales	Chitinophagaceae	unclassified	unclassified	cast
	Bacteria	Bacteroidota	Bacteroidia	Chitinophagales	Chitinophagaceae	unclassified	unclassified	cast
	Bacteria	Bacteroidota	Bacteroidia	Chitinophagales	Chitinophagaceae	Chitinophaga	unclassified	cast
	Bacteria	Bacteroidota	Bacteroidia	Chitinophagales	Chitinophagaceae	Chitinophaga	unclassified	cast
	Bacteria	Bacteroidota	Bacteroidia	Chitinophagales	Chitinophagaceae	Chitinophaga	unclassified	cast
	Bacteria	Bacteroidota	Bacteroidia	Chitinophagales	Chitinophagaceae	Chitinophaga	unclassified	cast
	Bacteria	Bacteroidota	Bacteroidia	Chitinophagales	Chitinophagaceae	Ferruginibacter	unclassified	cast
	Bacteria	Bacteroidota	Bacteroidia	Chitinophagales	Chitinophagaceae	unclassified	unclassified	cast
	Bacteria	Bacteroidota	Bacteroidia	Chitinophagales	Chitinophagaceae	Filimonas	unclassified	cast
	Bacteria	Bacteroidota	Bacteroidia	Chitinophagales	Chitinophagaceae	unclassified	unclassified	cast
	Bacteria	Bacteroidota	Bacteroidia	Chitinophagales	Chitinophagaceae	Rurimicrobium	unclassified	cast
	Bacteria	Bacteroidota	Bacteroidia	Chitinophagales	Chitinophagaceae	Taibaiella	unclassified	cast
	Bacteria	Bacteroidota	Bacteroidia	Chitinophagales	Chitinophagaceae	Taibaiella	unclassified	cast
	Bacteria	Bacteroidota	Bacteroidia	Chitinophagales	Chitinophagaceae	Taibaiella	unclassified	cast
	Bacteria	Bacteroidota	Bacteroidia	Chitinophagales	Chitinophagaceae	Taibaiella	unclassified	cast
	Bacteria	Bacteroidota	Bacteroidia	Chitinophagales	Chitinophagaceae	Taibaiella	unclassified	cast
	Bacteria	Bacteroidota	Bacteroidia	Chitinophagales	Chitinophagaceae	Taibaiella	unclassified	cast
	Bacteria	Bacteroidota	Bacteroidia	Chitinophagales	Chitinophagaceae	Taibaiella	unclassified	cast
	Bacteria	Bacteroidota	Bacteroidia	Chitinophagales	Chitinophagaceae	Taibaiella	unclassified	cast
	Bacteria	Bacteroidota	Bacteroidia	Chitinophagales	Chitinophagaceae	Taibaiella	unclassified	cast
	Bacteria	Bacteroidota	Bacteroidia	Chitinophagales	Chitinophagaceae	Taibaiella	unclassified	cast
	Bacteria	Bacteroidota	Bacteroidia	Chitinophagales	Chitinophagaceae	Taibaiella	unclassified	cast
	Bacteria	Bacteroidota	Bacteroidia	Chitinophagales	Chitinophagaceae	Edaphobaculum	unclassified	cast
	Bacteria	Bacteroidota	Bacteroidia	Chitinophagales	Chitinophagaceae	Edaphobaculum	unclassified	cast
	Bacteria	Bacteroidota	Bacteroidia	Chitinophagales	Chitinophagaceae	Edaphobaculum	unclassified	cast
	Bacteria	Bacteroidota	Bacteroidia	Chitinophagales	Chitinophagaceae	Edaphobaculum	unclassified	cast
	Bacteria	Bacteroidota	Bacteroidia	Chitinophagales	Chitinophagaceae	Aurantisolimonas	unclassified	cast
	Bacteria	Bacteroidota	Bacteroidia	Chitinophagales	Chitinophagaceae	Edaphobaculum	unclassified	cast
	Bacteria	Bacteroidota	Bacteroidia	Chitinophagales	Chitinophagaceae	Edaphobaculum	unclassified	cast
	Bacteria	Bacteroidota	Bacteroidia	Chitinophagales	Chitinophagaceae	Edaphobaculum	unclassified	cast
	Bacteria	Bacteroidota	Bacteroidia	unclassified	unclassified	unclassified	unclassified	cast
	Bacteria	Bacteroidota	Bacteroidia	Chitinophagales	Chitinophagaceae	unclassified	unclassified	cast
	Bacteria	Bacteroidota	Bacteroidia	Chitinophagales	Chitinophagaceae	Taibaiella	unclassified	cast
	Bacteria	Bacteroidota	Bacteroidia	Sphingobacteriales	Sphingobacteriaceae	Sphingobacterium	unclassified	cast
	Bacteria	Bacteroidota	Bacteroidia	Sphingobacteriales	Sphingobacteriaceae	Sphingobacterium	unclassified	cast
	Bacteria	Bacteroidota	Bacteroidia	Sphingobacteriales	Sphingobacteriaceae	Sphingobacterium	unclassified	cast
	Bacteria	Bacteroidota	Bacteroidia	Sphingobacteriales	Sphingobacteriaceae	Sphingobacterium	unclassified	cast
	Bacteria	Bacteroidota	Bacteroidia	Sphingobacteriales	Sphingobacteriaceae	Sphingobacterium	unclassified	cast
	Bacteria	Bacteroidota	Bacteroidia	Sphingobacteriales	Sphingobacteriaceae	Sphingobacterium	unclassified	cast
	Bacteria	Bacteroidota	Bacteroidia	Sphingobacteriales	Sphingobacteriaceae	Sphingobacterium	unclassified	cast
	Bacteria	Bacteroidota	Bacteroidia	Sphingobacteriales	Sphingobacteriaceae	Sphingobacterium	unclassified	cast
	Bacteria	Bacteroidota	Bacteroidia	Sphingobacteriales	Sphingobacteriaceae	Sphingobacterium	unclassified	cast
	Bacteria	Bacteroidota	Bacteroidia	Sphingobacteriales	Sphingobacteriaceae	Sphingobacterium	unclassified	cast
	Bacteria	Bacteroidota	Bacteroidia	Sphingobacteriales	Sphingobacteriaceae	unclassified	unclassified	cast
	Bacteria	Bacteroidota	Bacteroidia	Sphingobacteriales	Sphingobacteriaceae	Pedobacter	unclassified	cast
	Bacteria	Bacteroidota	Bacteroidia	Sphingobacteriales	Sphingobacteriaceae	unclassified	unclassified	cast
	Bacteria	Bacteroidota	Bacteroidia	Sphingobacteriales	Sphingobacteriaceae	Pedobacter	unclassified	cast
	Bacteria	Bacteroidota	Bacteroidia	Sphingobacteriales	Sphingobacteriaceae	Pedobacter	unclassified	cast
	Bacteria	Bacteroidota	Bacteroidia	Sphingobacteriales	Sphingobacteriaceae	unclassified	unclassified	cast
	Bacteria	Bacteroidota	Bacteroidia	Sphingobacteriales	Sphingobacteriaceae	Pedobacter	unclassified	cast
	Bacteria	Bacteroidota	Bacteroidia	Sphingobacteriales	Sphingobacteriaceae	Pedobacter	unclassified	cast
	Bacteria	Bacteroidota	Bacteroidia	Sphingobacteriales	Sphingobacteriaceae	Pedobacter	unclassified	cast
	Bacteria	Bacteroidota	Bacteroidia	Sphingobacteriales	Sphingobacteriaceae	Pedobacter	unclassified	cast
	Bacteria	Bacteroidota	Bacteroidia	Sphingobacteriales	Sphingobacteriaceae	Pedobacter	unclassified	cast
	Bacteria	Bacteroidota	Bacteroidia	Sphingobacteriales	Sphingobacteriaceae	unclassified	unclassified	cast
	Bacteria	Bacteroidota	Bacteroidia	Sphingobacteriales	Sphingobacteriaceae	Pedobacter	unclassified	cast
	Bacteria	Bacteroidota	Bacteroidia	Sphingobacteriales	Sphingobacteriaceae	Pedobacter	unclassified	cast
	Bacteria	Bacteroidota	Bacteroidia	Sphingobacteriales	Sphingobacteriaceae	Pedobacter	unclassified	cast
	Bacteria	Bacteroidota	Bacteroidia	Sphingobacteriales	Sphingobacteriaceae	unclassified	unclassified	cast
	Bacteria	Bacteroidota	Bacteroidia	Sphingobacteriales	Sphingobacteriaceae	unclassified	unclassified	cast
	Bacteria	Bacteroidota	Bacteroidia	Sphingobacteriales	Sphingobacteriaceae	Mucilaginibacter	unclassified	cast
	Bacteria	Bacteroidota	Bacteroidia	Chitinophagales	Saprospiraceae	OLB8	unclassified	cast
	Bacteria	Bacteroidota	Bacteroidia	Cytophagales	Cytophagaceae	Cytophaga	unclassified	cast
	Bacteria	Bacteroidota	Bacteroidia	Cytophagales	Cyclobacteriaceae	Algoriphagus	unclassified	cast
	Bacteria	Bacteroidota	Bacteroidia	Cytophagales	Microscillaceae	OLB12	unclassified	cast
	Bacteria	Bacteroidota	Bacteroidia	Cytophagales	Microscillaceae	Chryseolinea	unclassified	cast
	Bacteria	Bacteroidota	Bacteroidia	Cytophagales	Hymenobacteraceae	Adhaeribacter	unclassified	cast
	Bacteria	Bacteroidota	Bacteroidia	Cytophagales	Cytophagaceae	Sporocytophaga	unclassified	cast
	Bacteria	Bacteroidota	Bacteroidia	Cytophagales	Spirosomaceae	Emticicia	unclassified	cast
	Bacteria	Bacteroidota	Bacteroidia	Cytophagales	Spirosomaceae	unclassified	unclassified	cast
	Bacteria	Bacteroidota	Bacteroidia	Cytophagales	Spirosomaceae	Dyadobacter	unclassified	cast
	Bacteria	Bacteroidota	Bacteroidia	Cytophagales	Spirosomaceae	Dyadobacter	unclassified	cast
	Bacteria	Bacteroidota	Bacteroidia	Cytophagales	Spirosomaceae	Dyadobacter	unclassified	cast
	Bacteria	Bacteroidota	Bacteroidia	Cytophagales	Spirosomaceae	Dyadobacter	unclassified	cast
	Bacteria	Bacteroidota	Bacteroidia	Cytophagales	Spirosomaceae	Dyadobacter	unclassified	cast
	Bacteria	Bacteroidota	Bacteroidia	Cytophagales	Spirosomaceae	Larkinella	unclassified	cast
	Bacteria	Bacteroidota	Bacteroidia	Cytophagales	Spirosomaceae	Larkinella	unclassified	cast
	Bacteria	Bacteroidota	Bacteroidia	Cytophagales	Spirosomaceae	Dyadobacter	unclassified	cast
	Bacteria	Bacteroidota	Bacteroidia	Cytophagales	Spirosomaceae	Dyadobacter	unclassified	cast
	Bacteria	Bacteroidota	Bacteroidia	Cytophagales	Spirosomaceae	Dyadobacter	unclassified	cast
	Bacteria	Bacteroidota	Bacteroidia	Cytophagales	Spirosomaceae	Dyadobacter	unclassified	cast
	Bacteria	Bacteroidota	Bacteroidia	Cytophagales	Spirosomaceae	Dyadobacter	unclassified	cast
	Bacteria	Bacteroidota	Bacteroidia	Cytophagales	Spirosomaceae	Dyadobacter	unclassified	cast
	Bacteria	Bacteroidota	Bacteroidia	Cytophagales	Spirosomaceae	Dyadobacter	unclassified	cast
	Bacteria	Bacteroidota	Bacteroidia	Cytophagales	Spirosomaceae	Dyadobacter	unclassified	cast
	Bacteria	Bacteroidota	Bacteroidia	Cytophagales	Spirosomaceae	Dyadobacter	unclassified	cast
	Bacteria	Bacteroidota	Bacteroidia	Cytophagales	Spirosomaceae	Dyadobacter	unclassified	cast
	Bacteria	Bacteroidota	Bacteroidia	Cytophagales	Spirosomaceae	Persicitalea	unclassified	cast
	Bacteria	Bacteroidota	Bacteroidia	Cytophagales	Spirosomaceae	Dyadobacter	unclassified	cast
	Bacteria	Bacteroidota	Bacteroidia	Cytophagales	Spirosomaceae	Dyadobacter	unclassified	cast
	Bacteria	Planctomycetota	Planctomycetes	Planctomycetales	Rubinisphaeraceae	Planctomicrobium	unclassified	cast
	Bacteria	Planctomycetota	Planctomycetes	Planctomycetales	Rubinisphaeraceae	Planctomicrobium	unclassified	cast
	Bacteria	Planctomycetota	Planctomycetes	Planctomycetales	Rubinisphaeraceae	Planctomicrobium	unclassified	cast
	Bacteria	Abditibacteriota	Abditibacteria	Abditibacteriales	Abditibacteriaceae	Abditibacterium	unclassified	cast
	Bacteria	Tenericutes	Mollicutes	Mycoplasmatales	Lumbricoplasmataceae	Candidatus_Lumbricincola	unclassified	cast
	Bacteria	Fusobacteriota	Fusobacteriia	Fusobacteriales	Fusobacteriaceae	Cetobacterium	unclassified	cast
	Bacteria	Firmicutes	Clostridia	Peptostreptococcales-Tissierellales	Peptostreptococcaceae	unclassified	unclassified	cast
	Bacteria	Firmicutes	Bacilli	Paenibacillales	Paenibacillaceae	Cohnella	unclassified	cast
	Bacteria	Firmicutes	Bacilli	Paenibacillales	Paenibacillaceae	Cohnella	unclassified	cast
	Bacteria	Firmicutes	Bacilli	Paenibacillales	Paenibacillaceae	Paenibacillus	unclassified	cast
	Bacteria	Firmicutes	Bacilli	Paenibacillales	Paenibacillaceae	Paenibacillus	unclassified	cast
	Bacteria	Firmicutes	Bacilli	Paenibacillales	Paenibacillaceae	Paenibacillus	unclassified	cast
	Bacteria	Firmicutes	Bacilli	Paenibacillales	Paenibacillaceae	Paenibacillus	unclassified	cast
	Bacteria	Firmicutes	Bacilli	Paenibacillales	Paenibacillaceae	Paenibacillus	unclassified	cast
	Bacteria	Firmicutes	Bacilli	Paenibacillales	Paenibacillaceae	Paenibacillus	unclassified	cast
	Bacteria	Firmicutes	Bacilli	Paenibacillales	Paenibacillaceae	Paenibacillus	unclassified	cast
	Bacteria	Firmicutes	Bacilli	Paenibacillales	Paenibacillaceae	Paenibacillus	unclassified	cast
	Bacteria	Firmicutes	Clostridia	Clostridiales	Clostridiaceae	Clostridium sensu stricto 1	unclassified	cast
	Bacteria	Verrucomicrobiota	Chlamydiae	Chlamydiales	cvE6	unclassified	unclassified	vermicompost
	Bacteria	Verrucomicrobiota	Chlamydiae	Chlamydiales	unclassified	unclassified	unclassified	vermicompost
	Bacteria	Verrucomicrobiota	Chlamydiae	Chlamydiales	unclassified	unclassified	unclassified	vermicompost
	Bacteria	Verrucomicrobiota	Chlamydiae	Chlamydiales	Parachlamydiaceae	Neochlamydia	unclassified	vermicompost
	Bacteria	Verrucomicrobiota	Chlamydiae	Chlamydiales	Simkaniaceae	unclassified	unclassified	vermicompost
	Bacteria	FCPU426	unclassified	unclassified	unclassified	unclassified	unclassified	vermicompost
	Bacteria	FCPU426	unclassified	unclassified	unclassified	unclassified	unclassified	vermicompost
	Bacteria	Acidobacteriota	Blastocatellia	Blastocatellales	Blastocatellaceae	JGI 0001001-H03	unclassified	vermicompost
	Bacteria	Verrucomicrobiota	Kiritimatiellae	WCHB1-41	unclassified	unclassified	unclassified	vermicompost
	Bacteria	Verrucomicrobiota	Kiritimatiellae	WCHB1-41	unclassified	unclassified	unclassified	vermicompost
	Bacteria	Verrucomicrobiota	Verrucomicrobiae	Opitutales	Opitutaceae	Alterococcus	unclassified	vermicompost
	Bacteria	Verrucomicrobiota	Verrucomicrobiae	Opitutales	Puniceicoccaceae	unclassified	unclassified	vermicompost
	Bacteria	Verrucomicrobiota	Verrucomicrobiae	Opitutales	Puniceicoccaceae	Verruc-01	unclassified	vermicompost
	Bacteria	Verrucomicrobiota	Verrucomicrobiae	Opitutales	Puniceicoccaceae	Verruc-01	unclassified	vermicompost
	Bacteria	Verrucomicrobiota	Verrucomicrobiae	unclassified	unclassified	unclassified	unclassified	vermicompost
	Bacteria	Verrucomicrobiota	Verrucomicrobiae	unclassified	unclassified	unclassified	unclassified	vermicompost
	Bacteria	Verrucomicrobiota	Verrucomicrobiae	unclassified	unclassified	unclassified	unclassified	vermicompost
	Bacteria	Verrucomicrobiota	Verrucomicrobiae	unclassified	unclassified	unclassified	unclassified	vermicompost
	Bacteria	Verrucomicrobiota	Verrucomicrobiae	Opitutales	Opitutaceae	Lacunisphaera	unclassified	vermicompost
	Bacteria	Verrucomicrobiota	Verrucomicrobiae	Opitutales	Opitutaceae	Lacunisphaera	unclassified	vermicompost
	Bacteria	Verrucomicrobiota	Verrucomicrobiae	Opitutales	Opitutaceae	unclassified	unclassified	vermicompost
	Bacteria	Verrucomicrobiota	Verrucomicrobiae	Pedosphaerales	Pedosphaeraceae	unclassified	unclassified	vermicompost
	Bacteria	Verrucomicrobiota	Verrucomicrobiae	Pedosphaerales	Pedosphaeraceae	RS25G	unclassified	vermicompost
	Bacteria	Verrucomicrobiota	Verrucomicrobiae	Pedosphaerales	Pedosphaeraceae	unclassified	unclassified	vermicompost
	Bacteria	Verrucomicrobiota	Verrucomicrobiae	Pedosphaerales	Pedosphaeraceae	unclassified	unclassified	vermicompost
	Bacteria	Verrucomicrobiota	Verrucomicrobiae	Pedosphaerales	Pedosphaeraceae	unclassified	unclassified	vermicompost
	Bacteria	Verrucomicrobiota	Verrucomicrobiae	Pedosphaerales	Pedosphaeraceae	unclassified	unclassified	vermicompost
	Bacteria	Verrucomicrobiota	Verrucomicrobiae	S-BQ2-57 soil group	unclassified	unclassified	unclassified	vermicompost
	Bacteria	Verrucomicrobiota	Verrucomicrobiae	Pedosphaerales	Pedosphaeraceae	unclassified	unclassified	vermicompost
	Bacteria	Verrucomicrobiota	Verrucomicrobiae	Pedosphaerales	Pedosphaeraceae	unclassified	unclassified	vermicompost
	Bacteria	Verrucomicrobiota	Verrucomicrobiae	Pedosphaerales	Pedosphaeraceae	unclassified	unclassified	vermicompost
	Bacteria	Verrucomicrobiota	Verrucomicrobiae	Pedosphaerales	Pedosphaeraceae	unclassified	unclassified	vermicompost
	Bacteria	Verrucomicrobiota	Verrucomicrobiae	Pedosphaerales	Pedosphaeraceae	unclassified	unclassified	vermicompost
	Bacteria	Verrucomicrobiota	Verrucomicrobiae	Pedosphaerales	Pedosphaeraceae	SH3-11	unclassified	vermicompost
	Bacteria	Verrucomicrobiota	Verrucomicrobiae	Pedosphaerales	Pedosphaeraceae	SH3-11	unclassified	vermicompost
	Bacteria	Verrucomicrobiota	Verrucomicrobiae	Chthoniobacterales	Chthoniobacteraceae	Chthoniobacter	unclassified	vermicompost
	Bacteria	Verrucomicrobiota	Verrucomicrobiae	Chthoniobacterales	unclassified	unclassified	unclassified	vermicompost
	Bacteria	Verrucomicrobiota	Verrucomicrobiae	Chthoniobacterales	Terrimicrobiaceae	Terrimicrobium	unclassified	vermicompost
	Bacteria	Verrucomicrobiota	Verrucomicrobiae	Chthoniobacterales	Terrimicrobiaceae	Terrimicrobium	unclassified	vermicompost
	Bacteria	Verrucomicrobiota	Verrucomicrobiae	Chthoniobacterales	Terrimicrobiaceae	Terrimicrobium	unclassified	vermicompost
	Bacteria	Verrucomicrobiota	Verrucomicrobiae	Chthoniobacterales	Terrimicrobiaceae	Terrimicrobium	unclassified	vermicompost
	Bacteria	Verrucomicrobiota	Verrucomicrobiae	Chthoniobacterales	Terrimicrobiaceae	Terrimicrobium	unclassified	vermicompost
	Bacteria	Verrucomicrobiota	Verrucomicrobiae	Chthoniobacterales	Terrimicrobiaceae	Terrimicrobium	unclassified	vermicompost
	Bacteria	Verrucomicrobiota	Verrucomicrobiae	Chthoniobacterales	Xiphinematobacteraceae	Candidatus Xiphinematobacter	unclassified	vermicompost
	Bacteria	Verrucomicrobiota	Verrucomicrobiae	Chthoniobacterales	unclassified	unclassified	unclassified	vermicompost
	Bacteria	Verrucomicrobiota	Verrucomicrobiae	Chthoniobacterales	unclassified	unclassified	unclassified	vermicompost
	Bacteria	Verrucomicrobiota	Verrucomicrobiae	Chthoniobacterales	Chthoniobacteraceae	LD29	unclassified	vermicompost
	Bacteria	Verrucomicrobiota	Verrucomicrobiae	Chthoniobacterales	Chthoniobacteraceae	LD29	unclassified	vermicompost
	Bacteria	Verrucomicrobiota	Verrucomicrobiae	Chthoniobacterales	Chthoniobacteraceae	LD29	unclassified	vermicompost
	Bacteria	Verrucomicrobiota	Verrucomicrobiae	Verrucomicrobiales	Verrucomicrobiaceae	unclassified	unclassified	vermicompost
	Bacteria	Verrucomicrobiota	Verrucomicrobiae	Verrucomicrobiales	Rubritaleaceae	Luteolibacter	unclassified	vermicompost
	Bacteria	Verrucomicrobiota	Verrucomicrobiae	Verrucomicrobiales	Rubritaleaceae	Luteolibacter	unclassified	vermicompost
	Bacteria	Verrucomicrobiota	Verrucomicrobiae	Verrucomicrobiales	Rubritaleaceae	Luteolibacter	unclassified	vermicompost
	Bacteria	Hydrogenedentes	Hydrogenedentia	Hydrogenedentiales	Hydrogenedensaceae	unclassified	unclassified	vermicompost
	Bacteria	Acidobacteriota	Vicinamibacteria	Vicinamibacterales	Vicinamibacteraceae	unclassified	unclassified	vermicompost
	Bacteria	Acidobacteriota	Vicinamibacteria	Vicinamibacterales	unclassified	unclassified	unclassified	vermicompost
	Bacteria	Bdellovibrionota	Oligoflexia	0319-6G20	unclassified	unclassified	unclassified	vermicompost
	Bacteria	Bdellovibrionota	Oligoflexia	0319-6G20	unclassified	unclassified	unclassified	vermicompost
	Bacteria	Acidobacteriota	Thermoanaerobaculia	Thermoanaerobaculales	Thermoanaerobaculaceae	Subgroup 10	unclassified	vermicompost
	Bacteria	Proteobacteria	Gammaproteobacteria	CCM19a	unclassified	unclassified	unclassified	vermicompost
	Bacteria	Proteobacteria	Gammaproteobacteria	PLTA13	unclassified	unclassified	unclassified	vermicompost
	Bacteria	Proteobacteria	Gammaproteobacteria	PLTA13	unclassified	unclassified	unclassified	vermicompost
	Bacteria	Proteobacteria	Gammaproteobacteria	R7C24	unclassified	unclassified	unclassified	vermicompost
	Bacteria	Proteobacteria	Gammaproteobacteria	Steroidobacterales	Steroidobacteraceae	Steroidobacter	unclassified	vermicompost
	Bacteria	Proteobacteria	Gammaproteobacteria	Steroidobacterales	Steroidobacteraceae	Steroidobacter	unclassified	vermicompost
	Bacteria	Proteobacteria	Gammaproteobacteria	unclassified	unclassified	unclassified	unclassified	vermicompost
	Bacteria	Proteobacteria	Gammaproteobacteria	Methylococcales	Methylomonadaceae	Methylomicrobium	unclassified	vermicompost
	Bacteria	Proteobacteria	Gammaproteobacteria	Diplorickettsiales	Diplorickettsiaceae	Aquicella	unclassified	vermicompost
	Bacteria	Proteobacteria	Gammaproteobacteria	Diplorickettsiales	Diplorickettsiaceae	Aquicella	unclassified	vermicompost
	Bacteria	Proteobacteria	Gammaproteobacteria	Diplorickettsiales	Diplorickettsiaceae	Aquicella	unclassified	vermicompost
	Bacteria	Proteobacteria	Gammaproteobacteria	Diplorickettsiales	Diplorickettsiaceae	Aquicella	unclassified	vermicompost
	Bacteria	Proteobacteria	Gammaproteobacteria	Diplorickettsiales	Diplorickettsiaceae	Aquicella	unclassified	vermicompost
	Bacteria	Proteobacteria	Gammaproteobacteria	Diplorickettsiales	Diplorickettsiaceae	Aquicella	unclassified	vermicompost
	Bacteria	Proteobacteria	Gammaproteobacteria	Diplorickettsiales	Diplorickettsiaceae	Aquicella	unclassified	vermicompost
	Bacteria	Proteobacteria	Gammaproteobacteria	Diplorickettsiales	Diplorickettsiaceae	Aquicella	unclassified	vermicompost
	Bacteria	Proteobacteria	Gammaproteobacteria	Diplorickettsiales	Diplorickettsiaceae	Aquicella	unclassified	vermicompost
	Bacteria	Proteobacteria	Gammaproteobacteria	Diplorickettsiales	Diplorickettsiaceae	Aquicella	unclassified	vermicompost
	Bacteria	Proteobacteria	Gammaproteobacteria	Diplorickettsiales	Diplorickettsiaceae	Aquicella	unclassified	vermicompost
	Bacteria	Proteobacteria	Gammaproteobacteria	Diplorickettsiales	Diplorickettsiaceae	unclassified	unclassified	vermicompost
	Bacteria	Proteobacteria	Gammaproteobacteria	Diplorickettsiales	Diplorickettsiaceae	unclassified	unclassified	vermicompost
	Bacteria	Proteobacteria	Gammaproteobacteria	Gammaproteobacteria Incertae Sedis	Unknown Family	Candidatus Berkiella	unclassified	vermicompost
	Bacteria	Proteobacteria	Gammaproteobacteria	Gammaproteobacteria Incertae Sedis	Unknown Family	Candidatus Berkiella	unclassified	vermicompost
	Bacteria	Proteobacteria	Gammaproteobacteria	Gammaproteobacteria Incertae Sedis	Unknown Family	Candidatus Berkiella	unclassified	vermicompost
	Bacteria	Proteobacteria	Gammaproteobacteria	Legionellales	Legionellaceae	Legionella	unclassified	vermicompost
	Bacteria	Proteobacteria	Gammaproteobacteria	Legionellales	Legionellaceae	Legionella	unclassified	vermicompost
	Bacteria	Proteobacteria	Gammaproteobacteria	Legionellales	Legionellaceae	Legionella	unclassified	vermicompost
	Bacteria	Proteobacteria	Gammaproteobacteria	Legionellales	Legionellaceae	Legionella	unclassified	vermicompost
	Bacteria	Proteobacteria	Gammaproteobacteria	unclassified	unclassified	unclassified	unclassified	vermicompost
	Bacteria	Proteobacteria	Gammaproteobacteria	CCD24	unclassified	unclassified	unclassified	vermicompost
	Bacteria	Proteobacteria	Gammaproteobacteria	Coxiellales	Coxiellaceae	Coxiella	unclassified	vermicompost
	Bacteria	Proteobacteria	Gammaproteobacteria	Gammaproteobacteria Incertae Sedis	Unknown Family	unclassified	unclassified	vermicompost
	Bacteria	Proteobacteria	Gammaproteobacteria	Ectothiorhodospirales	Thioalkalispiraceae	unclassified	unclassified	vermicompost
	Bacteria	Proteobacteria	Gammaproteobacteria	unclassified	unclassified	unclassified	unclassified	vermicompost
	Bacteria	Proteobacteria	Gammaproteobacteria	Pseudomonadales	Moraxellaceae	unclassified	unclassified	vermicompost
	Bacteria	Proteobacteria	Gammaproteobacteria	Pseudomonadales	Moraxellaceae	unclassified	unclassified	vermicompost
	Bacteria	Proteobacteria	Gammaproteobacteria	Pseudomonadales	Moraxellaceae	unclassified	unclassified	vermicompost
	Bacteria	Proteobacteria	Gammaproteobacteria	unclassified	unclassified	unclassified	unclassified	vermicompost
	Bacteria	Proteobacteria	Gammaproteobacteria	unclassified	unclassified	unclassified	unclassified	vermicompost
	Bacteria	Proteobacteria	Gammaproteobacteria	Oceanospirillales	Saccharospirillaceae	Oceanobacter	unclassified	vermicompost
	Bacteria	Proteobacteria	Gammaproteobacteria	unclassified	unclassified	unclassified	unclassified	vermicompost
	Bacteria	Proteobacteria	Gammaproteobacteria	Cellvibrionales	Porticoccaceae	C1-B045	unclassified	vermicompost
	Bacteria	Proteobacteria	Gammaproteobacteria	Cellvibrionales	Cellvibrionaceae	unclassified	unclassified	vermicompost
	Bacteria	Proteobacteria	Gammaproteobacteria	Cellvibrionales	Cellvibrionaceae	unclassified	unclassified	vermicompost
	Bacteria	Proteobacteria	Gammaproteobacteria	Cellvibrionales	Cellvibrionaceae	unclassified	unclassified	vermicompost
	Bacteria	Proteobacteria	Gammaproteobacteria	Cellvibrionales	Cellvibrionaceae	Cellvibrio	unclassified	vermicompost
	Bacteria	Proteobacteria	Gammaproteobacteria	Cellvibrionales	Cellvibrionaceae	Cellvibrio	unclassified	vermicompost
	Bacteria	Proteobacteria	Gammaproteobacteria	Cellvibrionales	Cellvibrionaceae	Cellvibrio	unclassified	vermicompost
	Bacteria	Proteobacteria	Gammaproteobacteria	Pseudomonadales	Pseudomonadaceae	unclassified	unclassified	vermicompost
	Bacteria	Proteobacteria	Gammaproteobacteria	Pseudomonadales	Pseudomonadaceae	Pseudomonas	unclassified	vermicompost
	Bacteria	Proteobacteria	Gammaproteobacteria	Pseudomonadales	Pseudomonadaceae	Pseudomonas	unclassified	vermicompost
	Bacteria	Proteobacteria	Gammaproteobacteria	Oceanospirillales	Pseudohongiellaceae	Pseudohongiella	unclassified	vermicompost
	Bacteria	Proteobacteria	Gammaproteobacteria	Oceanospirillales	Pseudohongiellaceae	Pseudohongiella	unclassified	vermicompost
	Bacteria	Proteobacteria	Gammaproteobacteria	Cellvibrionales	Halieaceae	OM60(NOR5) clade	unclassified	vermicompost
	Bacteria	Proteobacteria	Gammaproteobacteria	Oceanospirillales	Pseudohongiellaceae	BIyi10	unclassified	vermicompost
	Bacteria	Proteobacteria	Gammaproteobacteria	Alteromonadales	Alteromonadaceae	Rheinheimera	unclassified	vermicompost
	Bacteria	Proteobacteria	Gammaproteobacteria	unclassified	unclassified	unclassified	unclassified	vermicompost
	Bacteria	Proteobacteria	Gammaproteobacteria	unclassified	unclassified	unclassified	unclassified	vermicompost
	Bacteria	Proteobacteria	Gammaproteobacteria	Xanthomonadales	Rhodanobacteraceae	Dokdonella	unclassified	vermicompost
	Bacteria	Proteobacteria	Gammaproteobacteria	Xanthomonadales	Rhodanobacteraceae	Rhodanobacter	unclassified	vermicompost
	Bacteria	Proteobacteria	Gammaproteobacteria	Xanthomonadales	Rhodanobacteraceae	Rhodanobacter	unclassified	vermicompost
	Bacteria	Proteobacteria	Gammaproteobacteria	Xanthomonadales	Rhodanobacteraceae	Rhodanobacter	unclassified	vermicompost
	Bacteria	Proteobacteria	Gammaproteobacteria	Xanthomonadales	Rhodanobacteraceae	Rhodanobacter	unclassified	vermicompost
	Bacteria	Proteobacteria	Gammaproteobacteria	Xanthomonadales	Rhodanobacteraceae	Rhodanobacter	unclassified	vermicompost
	Bacteria	Proteobacteria	Gammaproteobacteria	Xanthomonadales	Rhodanobacteraceae	Rhodanobacter	unclassified	vermicompost
	Bacteria	Proteobacteria	Gammaproteobacteria	Xanthomonadales	Rhodanobacteraceae	Dokdonella	unclassified	vermicompost
	Bacteria	Proteobacteria	Gammaproteobacteria	Xanthomonadales	Rhodanobacteraceae	unclassified	unclassified	vermicompost
	Bacteria	Proteobacteria	Gammaproteobacteria	Xanthomonadales	Xanthomonadaceae	Luteimonas	unclassified	vermicompost
	Bacteria	Proteobacteria	Gammaproteobacteria	Xanthomonadales	unclassified	unclassified	unclassified	vermicompost
	Bacteria	Proteobacteria	Gammaproteobacteria	Xanthomonadales	Xanthomonadaceae	Pseudoxanthomonas	unclassified	vermicompost
	Bacteria	Proteobacteria	Gammaproteobacteria	Xanthomonadales	Xanthomonadaceae	Thermomonas	unclassified	vermicompost
	Bacteria	Proteobacteria	Gammaproteobacteria	Xanthomonadales	Rhodanobacteraceae	Chujaibacter	unclassified	vermicompost
	Bacteria	Proteobacteria	Gammaproteobacteria	Pseudomonadales	Moraxellaceae	Cavicella	unclassified	vermicompost
	Bacteria	Proteobacteria	Gammaproteobacteria	Pseudomonadales	Moraxellaceae	Cavicella	unclassified	vermicompost
	Bacteria	Proteobacteria	Gammaproteobacteria	Alteromonadales	Shewanellaceae	Shewanella	unclassified	vermicompost
	Bacteria	Proteobacteria	Gammaproteobacteria	Burkholderiales	unclassified	unclassified	unclassified	vermicompost
	Bacteria	Proteobacteria	Gammaproteobacteria	Burkholderiales	SC-I-84	unclassified	unclassified	vermicompost
	Bacteria	Proteobacteria	Gammaproteobacteria	Burkholderiales	SC-I-84	unclassified	unclassified	vermicompost
	Bacteria	Proteobacteria	Gammaproteobacteria	Burkholderiales	TRA3-20	unclassified	unclassified	vermicompost
	Bacteria	Proteobacteria	Gammaproteobacteria	Burkholderiales	Nitrosomonadaceae	IS-44	unclassified	vermicompost
	Bacteria	Proteobacteria	Gammaproteobacteria	Burkholderiales	unclassified	unclassified	unclassified	vermicompost
	Bacteria	Proteobacteria	Gammaproteobacteria	Burkholderiales	Alcaligenaceae	Castellaniella	unclassified	vermicompost
	Bacteria	Proteobacteria	Gammaproteobacteria	Burkholderiales	Nitrosomonadaceae	Nitrosomonas	unclassified	vermicompost
	Bacteria	Proteobacteria	Gammaproteobacteria	Burkholderiales	Nitrosomonadaceae	Nitrosomonas	unclassified	vermicompost
	Bacteria	Proteobacteria	Gammaproteobacteria	Burkholderiales	Nitrosomonadaceae	Nitrosomonas	unclassified	vermicompost
	Bacteria	Proteobacteria	Gammaproteobacteria	Burkholderiales	Nitrosomonadaceae	Nitrosospira	unclassified	vermicompost
	Bacteria	Proteobacteria	Gammaproteobacteria	Burkholderiales	Methylophilaceae	unclassified	unclassified	vermicompost
	Bacteria	Proteobacteria	Gammaproteobacteria	Burkholderiales	Nitrosomonadaceae	unclassified	unclassified	vermicompost
	Bacteria	Proteobacteria	Gammaproteobacteria	Burkholderiales	B1-7BS	unclassified	unclassified	vermicompost
	Bacteria	Proteobacteria	Gammaproteobacteria	Burkholderiales	Comamonadaceae	unclassified	unclassified	vermicompost
	Bacteria	Proteobacteria	Gammaproteobacteria	Burkholderiales	Comamonadaceae	unclassified	unclassified	vermicompost
	Bacteria	Proteobacteria	Gammaproteobacteria	Burkholderiales	Comamonadaceae	unclassified	unclassified	vermicompost
	Bacteria	Proteobacteria	Gammaproteobacteria	Burkholderiales	Comamonadaceae	unclassified	unclassified	vermicompost
	Bacteria	Proteobacteria	Gammaproteobacteria	Burkholderiales	Comamonadaceae	Hydrogenophaga	unclassified	vermicompost
	Bacteria	Proteobacteria	Gammaproteobacteria	Burkholderiales	Comamonadaceae	unclassified	unclassified	vermicompost
	Bacteria	Proteobacteria	Gammaproteobacteria	Burkholderiales	Comamonadaceae	unclassified	unclassified	vermicompost
	Bacteria	Proteobacteria	Gammaproteobacteria	Burkholderiales	Comamonadaceae	unclassified	unclassified	vermicompost
	Bacteria	Proteobacteria	Gammaproteobacteria	Oceanospirillales	Alcanivoracaceae1	Alcanivorax	unclassified	vermicompost
	Bacteria	Proteobacteria	Alphaproteobacteria	Rhodospirillales	unclassified	unclassified	unclassified	vermicompost
	Bacteria	Proteobacteria	Alphaproteobacteria	Rhodospirillales	unclassified	unclassified	unclassified	vermicompost
	Bacteria	Proteobacteria	Alphaproteobacteria	Rhodospirillales	unclassified	unclassified	unclassified	vermicompost
	Bacteria	Proteobacteria	Alphaproteobacteria	Micavibrionales	Micavibrionaceae	unclassified	unclassified	vermicompost
	Bacteria	Proteobacteria	Alphaproteobacteria	Micavibrionales	unclassified	unclassified	unclassified	vermicompost
	Bacteria	Proteobacteria	unclassified	unclassified	unclassified	unclassified	unclassified	vermicompost
	Bacteria	Proteobacteria	Alphaproteobacteria	Rickettsiales	unclassified	unclassified	unclassified	vermicompost
	Bacteria	Proteobacteria	Alphaproteobacteria	Rickettsiales	Candidatus Jidaibacter	unclassified	unclassified	vermicompost
	Bacteria	Proteobacteria	Alphaproteobacteria	Rickettsiales	Rickettsiaceae	Candidatus Megaira	unclassified	vermicompost
	Bacteria	Proteobacteria	Alphaproteobacteria	Holosporales	Holosporaceae	unclassified	unclassified	vermicompost
	Bacteria	Proteobacteria	Alphaproteobacteria	Holosporales	Holosporaceae	unclassified	unclassified	vermicompost
	Bacteria	Proteobacteria	Alphaproteobacteria	Paracaedibacterales	Paracaedibacteraceae	Candidatus Paracaedibacter	unclassified	vermicompost
	Bacteria	Proteobacteria	Alphaproteobacteria	Paracaedibacterales	Paracaedibacteraceae	Candidatus Captivus	unclassified	vermicompost
	Bacteria	Proteobacteria	Alphaproteobacteria	Acetobacterales	Acetobacteraceae	unclassified	unclassified	vermicompost
	Bacteria	Proteobacteria	Alphaproteobacteria	Acetobacterales	Acetobacteraceae	unclassified	unclassified	vermicompost
	Bacteria	Proteobacteria	Alphaproteobacteria	Acetobacterales	Acetobacteraceae	unclassified	unclassified	vermicompost
	Bacteria	Proteobacteria	Alphaproteobacteria	Dongiales	Dongiaceae	Dongia	unclassified	vermicompost
	Bacteria	Proteobacteria	Alphaproteobacteria	Rickettsiales	SM2D12	unclassified	unclassified	vermicompost
	Bacteria	Proteobacteria	Alphaproteobacteria	Rickettsiales	SM2D12	unclassified	unclassified	vermicompost
	Bacteria	Proteobacteria	Alphaproteobacteria	Micropepsales	Micropepsaceae	unclassified	unclassified	vermicompost
	Bacteria	Proteobacteria	Alphaproteobacteria	Micropepsales	Micropepsaceae	unclassified	unclassified	vermicompost
	Bacteria	Proteobacteria	Alphaproteobacteria	Micropepsales	Micropepsaceae	unclassified	unclassified	vermicompost
	Bacteria	Proteobacteria	Alphaproteobacteria	Micropepsales	Micropepsaceae	unclassified	unclassified	vermicompost
	Bacteria	Proteobacteria	Alphaproteobacteria	Reyranellales	Reyranellaceae	Reyranella	unclassified	vermicompost
	Bacteria	Proteobacteria	Alphaproteobacteria	Reyranellales	Reyranellaceae	Reyranella	unclassified	vermicompost
	Bacteria	Proteobacteria	Alphaproteobacteria	Sphingomonadales	Sphingomonadaceae	Sphingopyxis	unclassified	vermicompost
	Bacteria	Proteobacteria	Alphaproteobacteria	Sphingomonadales	Sphingomonadaceae	Novosphingobium	unclassified	vermicompost
	Bacteria	Proteobacteria	Alphaproteobacteria	Rhodobacterales	Rhodobacteraceae	unclassified	unclassified	vermicompost
	Bacteria	Proteobacteria	Alphaproteobacteria	unclassified	unclassified	unclassified	unclassified	vermicompost
	Bacteria	Proteobacteria	Alphaproteobacteria	Parvibaculales	Parvibaculaceae	Parvibaculum	unclassified	vermicompost
	Bacteria	Proteobacteria	Alphaproteobacteria	Parvibaculales	Parvibaculaceae	Parvibaculum	unclassified	vermicompost
	Bacteria	Proteobacteria	Alphaproteobacteria	Rhizobiales	Rhizobiaceae	unclassified	unclassified	vermicompost
	Bacteria	Proteobacteria	Alphaproteobacteria	Rhizobiales	Hyphomicrobiaceae	Hyphomicrobium	unclassified	vermicompost
	Bacteria	Proteobacteria	Alphaproteobacteria	Rhizobiales	Hyphomicrobiaceae	Pedomicrobium	unclassified	vermicompost
	Bacteria	Proteobacteria	Alphaproteobacteria	Rhizobiales	Devosiaceae	unclassified	unclassified	vermicompost
	Bacteria	Proteobacteria	Alphaproteobacteria	Rhizobiales	unclassified	unclassified	unclassified	vermicompost
	Bacteria	Proteobacteria	Alphaproteobacteria	Rhizobiales	unclassified	unclassified	unclassified	vermicompost
	Bacteria	Proteobacteria	Alphaproteobacteria	Rhizobiales	Amb-16S-1323	unclassified	unclassified	vermicompost
	Bacteria	Proteobacteria	Alphaproteobacteria	Rhizobiales	Xanthobacteraceae	Pseudolabrys	unclassified	vermicompost
	Bacteria	Proteobacteria	Alphaproteobacteria	Rhizobiales	Xanthobacteraceae	Pseudolabrys	unclassified	vermicompost
	Bacteria	Proteobacteria	Alphaproteobacteria	Rhizobiales	Xanthobacteraceae	unclassified	unclassified	vermicompost
	Bacteria	Proteobacteria	Alphaproteobacteria	Rhizobiales	Xanthobacteraceae	unclassified	unclassified	vermicompost
	Bacteria	Proteobacteria	Alphaproteobacteria	Rhizobiales	Xanthobacteraceae	Rhodopseudomonas	unclassified	vermicompost
	Bacteria	Proteobacteria	Alphaproteobacteria	Rhizobiales	Xanthobacteraceae	unclassified	unclassified	vermicompost
	Bacteria	Proteobacteria	Alphaproteobacteria	Rhizobiales	Rhizobiales Incertae Sedis	Bauldia	unclassified	vermicompost
	Bacteria	Proteobacteria	Alphaproteobacteria	Caulobacterales	Hyphomonadaceae	Hirschia	unclassified	vermicompost
	Bacteria	Proteobacteria	Alphaproteobacteria	Caulobacterales	Hyphomonadaceae	Hirschia	unclassified	vermicompost
	Bacteria	Proteobacteria	Alphaproteobacteria	Tistrellales	Geminicoccaceae	unclassified	unclassified	vermicompost
	Bacteria	Bdellovibrionota	Bdellovibrionia	Bdellovibrionales	Bdellovibrionaceae	Bdellovibrio	unclassified	vermicompost
	Bacteria	Bdellovibrionota	Bdellovibrionia	Bdellovibrionales	Bdellovibrionaceae	Bdellovibrio	unclassified	vermicompost
	Bacteria	MBNT15	unclassified	unclassified	unclassified	unclassified	unclassified	vermicompost
	Bacteria	Bdellovibrionota	Bdellovibrionia	Bdellovibrionales	Bdellovibrionaceae	OM27 clade	unclassified	vermicompost
	Bacteria	Myxococcota	Polyangia	Polyangiales	Sandaracinaceae	unclassified	unclassified	vermicompost
	Bacteria	Myxococcota	Polyangia	Polyangiales	Sandaracinaceae	unclassified	unclassified	vermicompost
	Bacteria	Myxococcota	Polyangia	Polyangiales	Sandaracinaceae	unclassified	unclassified	vermicompost
	Bacteria	Myxococcota	Polyangia	Polyangiales	Polyangiaceae	unclassified	unclassified	vermicompost
	Bacteria	Myxococcota	Polyangia	Polyangiales	BIrii41	unclassified	unclassified	vermicompost
	Bacteria	Myxococcota	Polyangia	Polyangiales	BIrii41	unclassified	unclassified	vermicompost
	Bacteria	Myxococcota	Polyangia	Polyangiales	BIrii41	unclassified	unclassified	vermicompost
	Bacteria	Myxococcota	Polyangia	Polyangiales	BIrii41	unclassified	unclassified	vermicompost
	Bacteria	Myxococcota	Polyangia	Polyangiales	BIrii41	unclassified	unclassified	vermicompost
	Bacteria	Myxococcota	Polyangia	Polyangiales	Polyangiaceae	Pajaroellobacter	unclassified	vermicompost
	Bacteria	Myxococcota	Polyangia	Polyangiales	Polyangiaceae	Pajaroellobacter	unclassified	vermicompost
	Bacteria	Myxococcota	Polyangia	Haliangiales	Haliangiaceae	Haliangium	unclassified	vermicompost
	Bacteria	Myxococcota	Polyangia	Haliangiales	Haliangiaceae	Haliangium	unclassified	vermicompost
	Bacteria	Myxococcota	Myxococcia	Myxococcales	Myxococcaceae	unclassified	unclassified	vermicompost
	Bacteria	Acidobacteriota	Acidobacteriae	Bryobacterales	Bryobacteraceae	Bryobacter	unclassified	vermicompost
	Bacteria	Acidobacteriota	Acidobacteriae	Bryobacterales	Bryobacteraceae	Bryobacter	unclassified	vermicompost
	Bacteria	Acidobacteriota	Acidobacteriae	unclassified	unclassified	unclassified	unclassified	vermicompost
	Bacteria	Acidobacteriota	Acidobacteriae	unclassified	unclassified	unclassified	unclassified	vermicompost
	Bacteria	Acidobacteriota	Acidobacteriae	Acidobacteriales	Acidobacteriaceae (Subgroup 1)	unclassified	unclassified	vermicompost
	Bacteria	Nitrospirota	Nitrospiria	Nitrospirales	Nitrospiraceae	Nitrospira	unclassified	vermicompost
	Bacteria	Nitrospirota	Nitrospiria	Nitrospirales	Nitrospiraceae	Nitrospira	unclassified	vermicompost
	Bacteria	Chloroflexi	KD4-96	unclassified	unclassified	unclassified	unclassified	vermicompost
	Bacteria	Chloroflexi	Anaerolineae	Anaerolineales	Anaerolineaceae	unclassified	unclassified	vermicompost
	Bacteria	Chloroflexi	Anaerolineae	Anaerolineales	Anaerolineaceae	unclassified	unclassified	vermicompost
	Bacteria	Chloroflexi	Anaerolineae	Anaerolineales	Anaerolineaceae	unclassified	unclassified	vermicompost
	Bacteria	Chloroflexi	Anaerolineae	SBR1031	A4b	unclassified	unclassified	vermicompost
	Bacteria	Chloroflexi	Anaerolineae	SBR1031	A4b	unclassified	unclassified	vermicompost
	Bacteria	Chloroflexi	Anaerolineae	SBR1031	A4b	unclassified	unclassified	vermicompost
	Bacteria	Chloroflexi	Anaerolineae	Caldilineales	Caldilineaceae	unclassified	unclassified	vermicompost
	Bacteria	Chloroflexi	Anaerolineae	Caldilineales	Caldilineaceae	unclassified	unclassified	vermicompost
	Bacteria	Chloroflexi	JG30-KF-CM66	unclassified	unclassified	unclassified	unclassified	vermicompost
	Bacteria	Chloroflexi	Chloroflexia	Thermomicrobiales	AKYG1722	unclassified	unclassified	vermicompost
	Bacteria	Chloroflexi	Chloroflexia	Thermomicrobiales	JG30-KF-CM45	unclassified	unclassified	vermicompost
	Bacteria	Chloroflexi	Chloroflexia	Thermomicrobiales	JG30-KF-CM45	unclassified	unclassified	vermicompost
	Bacteria	Actinobacteriota	Actinobacteria	unclassified	unclassified	unclassified	unclassified	vermicompost
	Bacteria	Actinobacteriota	Actinobacteria	Propionibacteriales	Nocardioidaceae	Nocardioides	unclassified	vermicompost
	Bacteria	Actinobacteriota	Actinobacteria	Propionibacteriales	Nocardioidaceae	Nocardioides	unclassified	vermicompost
	Bacteria	Actinobacteriota	Actinobacteria	Streptosporangiales	Nocardiopsaceae	Nocardiopsis	unclassified	vermicompost
	Bacteria	Actinobacteriota	Actinobacteria	Streptosporangiales	Nocardiopsaceae	Thermobifida	unclassified	vermicompost
	Bacteria	Actinobacteriota	Actinobacteria	Corynebacteriales	unclassified	unclassified	unclassified	vermicompost
	Bacteria	Actinobacteriota	Actinobacteria	Corynebacteriales	Mycobacteriaceae	Mycobacterium	unclassified	vermicompost
	Bacteria	Actinobacteriota	Actinobacteria	unclassified	unclassified	unclassified	unclassified	vermicompost
	Bacteria	Actinobacteriota	Actinobacteria	Micrococcales	Cellulomonadaceae	Cellulomonas	unclassified	vermicompost
	Bacteria	Actinobacteriota	Actinobacteria	Micrococcales	Promicromonosporaceae	Cellulosimicrobium	unclassified	vermicompost
	Bacteria	Actinobacteriota	Actinobacteria	Micrococcales	Microbacteriaceae	unclassified	unclassified	vermicompost
	Bacteria	Actinobacteriota	Actinobacteria	Glycomycetales	Glycomycetaceae	Glycomyces	unclassified	vermicompost
	Bacteria	Actinobacteriota	Actinobacteria	Micromonosporales	Micromonosporaceae	Actinocatenispora	unclassified	vermicompost
	Bacteria	Actinobacteriota	Acidimicrobiia	Actinomarinales	unclassified	unclassified	unclassified	vermicompost
	Bacteria	Actinobacteriota	Acidimicrobiia	Actinomarinales	unclassified	unclassified	unclassified	vermicompost
	Bacteria	Actinobacteriota	Acidimicrobiia	Actinomarinales	unclassified	unclassified	unclassified	vermicompost
	Bacteria	Actinobacteriota	Acidimicrobiia	Microtrichales	unclassified	unclassified	unclassified	vermicompost
	Bacteria	Actinobacteriota	Acidimicrobiia	Microtrichales	unclassified	unclassified	unclassified	vermicompost
	Bacteria	Actinobacteriota	Thermoleophilia	Solirubrobacterales	unclassified	unclassified	unclassified	vermicompost
	Bacteria	Actinobacteriota	Thermoleophilia	Solirubrobacterales	67-14	unclassified	unclassified	vermicompost
	Bacteria	Actinobacteriota	Thermoleophilia	Solirubrobacterales	unclassified	unclassified	unclassified	vermicompost
	Bacteria	Cyanobacteria	Vampirivibrionia	Vampirovibrionales	unclassified	unclassified	unclassified	vermicompost
	Bacteria	Cyanobacteria	Vampirivibrionia	Vampirovibrionales	unclassified	unclassified	unclassified	vermicompost
	Bacteria	Cyanobacteria	Vampirivibrionia	Vampirovibrionales	Vampirovibrionaceae	unclassified	unclassified	vermicompost
	Bacteria	Cyanobacteria	Vampirivibrionia	Vampirovibrionales	Vampirovibrionaceae	Vampirovibrio	unclassified	vermicompost
	Bacteria	Cyanobacteria	Vampirivibrionia	Vampirovibrionales	Vampirovibrionaceae	Vampirovibrio	unclassified	vermicompost
	Bacteria	Deinococcota	Deinococci	Deinococcales	Trueperaceae	Truepera	unclassified	vermicompost
	Bacteria	Deinococcota	Deinococci	Deinococcales	Trueperaceae	Truepera	unclassified	vermicompost
	Bacteria	Deinococcota	Deinococci	Deinococcales	Trueperaceae	Truepera	unclassified	vermicompost
	Bacteria	Cyanobacteria	Sericytochromatia	unclassified	unclassified	unclassified	unclassified	vermicompost
	Bacteria	Bdellovibrionota	Oligoflexia	0319-6G20	unclassified	unclassified	unclassified	vermicompost
	Bacteria	Bdellovibrionota	Bdellovibrionia	Bacteriovoracales	Bacteriovoracaceae	unclassified	unclassified	vermicompost
	Bacteria	Bdellovibrionota	Oligoflexia	Silvanigrellales	Silvanigrellaceae	unclassified	unclassified	vermicompost
	Bacteria	Bdellovibrionota	Oligoflexia	Silvanigrellales	Silvanigrellaceae	Silvanigrella	unclassified	vermicompost
	Bacteria	Bdellovibrionota	Oligoflexia	Oligoflexales	unclassified	unclassified	unclassified	vermicompost
	Bacteria	Bdellovibrionota	Oligoflexia	Oligoflexales	unclassified	unclassified	unclassified	vermicompost
	Bacteria	Bdellovibrionota	Oligoflexia	Oligoflexales	Oligoflexus	unclassified	unclassified	vermicompost
	Bacteria	Patescibacteria	ABY1	Candidatus Magasanikbacteria	unclassified	unclassified	unclassified	vermicompost
	Bacteria	Patescibacteria	WWE3	unclassified	unclassified	unclassified	unclassified	vermicompost
	Bacteria	Dependentiae	Babeliae	Babeliales	UBA12409	unclassified	unclassified	vermicompost
	Bacteria	Patescibacteria	Parcubacteria	unclassified	unclassified	unclassified	unclassified	vermicompost
	Bacteria	Patescibacteria	Parcubacteria	Candidatus Nomurabacteria	unclassified	unclassified	unclassified	vermicompost
	Bacteria	Patescibacteria	Parcubacteria	Candidatus Azambacteria	unclassified	unclassified	unclassified	vermicompost
	Bacteria	Patescibacteria	Parcubacteria	Candidatus Zambryskibacteria	unclassified	unclassified	unclassified	vermicompost
	Bacteria	Patescibacteria	Parcubacteria	unclassified	unclassified	unclassified	unclassified	vermicompost
	Bacteria	Patescibacteria	Saccharimonadia	Saccharimonadales	unclassified	unclassified	unclassified	vermicompost
	Bacteria	Patescibacteria	Saccharimonadia	Saccharimonadales	unclassified	unclassified	unclassified	vermicompost
	Bacteria	Patescibacteria	Saccharimonadia	Saccharimonadales	unclassified	unclassified	unclassified	vermicompost
	Bacteria	Patescibacteria	Gracilibacteria	unclassified	unclassified	unclassified	unclassified	vermicompost
	Bacteria	Proteobacteria	Alphaproteobacteria	Rickettsiales	unclassified	unclassified	unclassified	vermicompost
	Bacteria	Proteobacteria	unclassified	unclassified	unclassified	unclassified	unclassified	vermicompost
	Bacteria	Proteobacteria	unclassified	unclassified	unclassified	unclassified	unclassified	vermicompost
	Bacteria	Proteobacteria	unclassified	unclassified	unclassified	unclassified	unclassified	vermicompost
	Bacteria	Spirochaetota	Spirochaetia	Spirochaetales	Spirochaetaceae	Salinispira	unclassified	vermicompost
	Bacteria	Verrucomicrobiota	Omnitrophia	Omnitrophales	Omnitrophaceae	Candidatus Omnitrophus	unclassified	vermicompost
	Bacteria	Verrucomicrobiota	Omnitrophia	Omnitrophales	Omnitrophaceae	Candidatus Omnitrophus	unclassified	vermicompost
	Bacteria	Bacteroidota	Rhodothermia	Balneolales	Balneolaceae	unclassified	unclassified	vermicompost
	Bacteria	Bacteroidota	Kapabacteria	Kapabacteriales	unclassified	unclassified	unclassified	vermicompost
	Bacteria	Bacteroidota	Bacteroidia	Flavobacteriales	Crocinitomicaceae	Wandonia	unclassified	vermicompost
	Bacteria	Bacteroidota	Bacteroidia	Flavobacteriales	Crocinitomicaceae	Fluviicola	unclassified	vermicompost
	Bacteria	Bacteroidota	Bacteroidia	Flavobacteriales	Flavobacteriaceae	Arenibacter	unclassified	vermicompost
	Bacteria	Bacteroidota	Bacteroidia	Flavobacteriales	Flavobacteriaceae	Arenibacter	unclassified	vermicompost
	Bacteria	Bacteroidota	Bacteroidia	Flavobacteriales	Flavobacteriaceae	unclassified	unclassified	vermicompost
	Bacteria	Bacteroidota	Bacteroidia	Flavobacteriales	Flavobacteriaceae	Flavobacterium	unclassified	vermicompost
	Bacteria	Bacteroidota	Bacteroidia	Flavobacteriales	Flavobacteriaceae	Flavobacterium	unclassified	vermicompost
	Bacteria	Bacteroidota	Bacteroidia	Flavobacteriales	Flavobacteriaceae	Flavobacterium	unclassified	vermicompost
	Bacteria	Bacteroidota	Bacteroidia	Flavobacteriales	Flavobacteriaceae	Flavobacterium	unclassified	vermicompost
	Bacteria	Bacteroidota	Bacteroidia	Flavobacteriales	Flavobacteriaceae	Flavobacterium	unclassified	vermicompost
	Bacteria	Bacteroidota	Bacteroidia	Flavobacteriales	Flavobacteriaceae	Flavobacterium	unclassified	vermicompost
	Bacteria	Bacteroidota	Bacteroidia	Flavobacteriales	Flavobacteriaceae	Flavobacterium	unclassified	vermicompost
	Bacteria	Bacteroidota	Bacteroidia	Flavobacteriales	Flavobacteriaceae	Flavobacterium	unclassified	vermicompost
	Bacteria	Bacteroidota	Bacteroidia	Flavobacteriales	Weeksellaceae	Chryseobacterium	unclassified	vermicompost
	Bacteria	Bacteroidota	Bacteroidia	Flavobacteriales	Weeksellaceae	Moheibacter	unclassified	vermicompost
	Bacteria	Bacteroidota	Bacteroidia	Flavobacteriales	Weeksellaceae	Moheibacter	unclassified	vermicompost
	Bacteria	Bacteroidota	Bacteroidia	Sphingobacteriales	NS11-12 marine group	unclassified	unclassified	vermicompost
	Bacteria	Bacteroidota	Bacteroidia	Sphingobacteriales	NS11-12 marine group	unclassified	unclassified	vermicompost
	Bacteria	Bacteroidota	Bacteroidia	Sphingobacteriales	NS11-12 marine group	unclassified	unclassified	vermicompost
	Bacteria	Bacteroidota	Bacteroidia	Sphingobacteriales	NS11-12 marine group	unclassified	unclassified	vermicompost
	Bacteria	Bacteroidota	Bacteroidia	Sphingobacteriales	NS11-12 marine group	unclassified	unclassified	vermicompost
	Bacteria	Bacteroidota	Bacteroidia	Sphingobacteriales	NS11-12 marine group	unclassified	unclassified	vermicompost
	Bacteria	Bacteroidota	Bacteroidia	Sphingobacteriales	NS11-12 marine group	unclassified	unclassified	vermicompost
	Bacteria	Bacteroidota	Bacteroidia	Sphingobacteriales	NS11-12 marine group	unclassified	unclassified	vermicompost
	Bacteria	Bacteroidota	Bacteroidia	Sphingobacteriales	unclassified	unclassified	unclassified	vermicompost
	Bacteria	Bacteroidota	Bacteroidia	Sphingobacteriales	KD3-93	unclassified	unclassified	vermicompost
	Bacteria	Bacteroidota	Bacteroidia	Flavobacteriales	NS9 marine group	unclassified	unclassified	vermicompost
	Bacteria	Bacteroidota	Bacteroidia	Flavobacteriales	Cryomorphaceae	Vicingus	unclassified	vermicompost
	Bacteria	Bacteroidota	Bacteroidia	unclassified	unclassified	unclassified	unclassified	vermicompost
	Bacteria	Bacteroidota	Bacteroidia	Sphingobacteriales	env.OPS 17	unclassified	unclassified	vermicompost
	Bacteria	Bacteroidota	Bacteroidia	unclassified	unclassified	unclassified	unclassified	vermicompost
	Bacteria	Bacteroidota	Bacteroidia	Sphingobacteriales	Lentimicrobiaceae	Lentimicrobium	unclassified	vermicompost
	Bacteria	Bacteroidota	Bacteroidia	Flavobacteriales	Cryomorphaceae	Vicingus	unclassified	vermicompost
	Bacteria	Bacteroidota	Bacteroidia	Chitinophagales	Chitinophagaceae	unclassified	unclassified	vermicompost
	Bacteria	Bacteroidota	Bacteroidia	Chitinophagales	Chitinophagaceae	unclassified	unclassified	vermicompost
	Bacteria	Bacteroidota	Bacteroidia	Chitinophagales	Chitinophagaceae	unclassified	unclassified	vermicompost
	Bacteria	Bacteroidota	Bacteroidia	Chitinophagales	Chitinophagaceae	unclassified	unclassified	vermicompost
	Bacteria	Bacteroidota	Bacteroidia	Chitinophagales	Chitinophagaceae	unclassified	unclassified	vermicompost
	Bacteria	Bacteroidota	Bacteroidia	Chitinophagales	Chitinophagaceae	unclassified	unclassified	vermicompost
	Bacteria	Bacteroidota	Bacteroidia	Chitinophagales	Chitinophagaceae	unclassified	unclassified	vermicompost
	Bacteria	Bacteroidota	Bacteroidia	Chitinophagales	Chitinophagaceae	unclassified	unclassified	vermicompost
	Bacteria	Bacteroidota	Bacteroidia	Chitinophagales	Chitinophagaceae	Arachidicoccus	unclassified	vermicompost
	Bacteria	Bacteroidota	Bacteroidia	Chitinophagales	Chitinophagaceae	Ferruginibacter	unclassified	vermicompost
	Bacteria	Bacteroidota	Bacteroidia	Chitinophagales	Chitinophagaceae	Terrimonas	unclassified	vermicompost
	Bacteria	Bacteroidota	Bacteroidia	Chitinophagales	Chitinophagaceae	Niabella	unclassified	vermicompost
	Bacteria	Bacteroidota	Bacteroidia	Chitinophagales	Chitinophagaceae	unclassified	unclassified	vermicompost
	Bacteria	Bacteroidota	Bacteroidia	Chitinophagales	Chitinophagaceae	Edaphobaculum	unclassified	vermicompost
	Bacteria	Bacteroidota	Bacteroidia	Chitinophagales	Chitinophagaceae	Edaphobaculum	unclassified	vermicompost
	Bacteria	Bacteroidota	Bacteroidia	Chitinophagales	Chitinophagaceae	Edaphobaculum	unclassified	vermicompost
	Bacteria	Bacteroidota	Bacteroidia	Chitinophagales	Chitinophagaceae	Edaphobaculum	unclassified	vermicompost
	Bacteria	Bacteroidota	Bacteroidia	Chitinophagales	Chitinophagaceae	Taibaiella	unclassified	vermicompost
	Bacteria	Bacteroidota	Bacteroidia	Chitinophagales	Chitinophagaceae	Taibaiella	unclassified	vermicompost
	Bacteria	Bacteroidota	Bacteroidia	Chitinophagales	Chitinophagaceae	Taibaiella	unclassified	vermicompost
	Bacteria	Bacteroidota	Bacteroidia	Chitinophagales	Chitinophagaceae	Taibaiella	unclassified	vermicompost
	Bacteria	Bacteroidota	Bacteroidia	Chitinophagales	Chitinophagaceae	Taibaiella	unclassified	vermicompost
	Bacteria	Bacteroidota	Bacteroidia	Chitinophagales	Chitinophagaceae	Taibaiella	unclassified	vermicompost
	Bacteria	Bacteroidota	Bacteroidia	Chitinophagales	Chitinophagaceae	Aurantisolimonas	unclassified	vermicompost
	Bacteria	Bacteroidota	Bacteroidia	Chitinophagales	Chitinophagaceae	Edaphobaculum	unclassified	vermicompost
	Bacteria	Bacteroidota	Bacteroidia	Chitinophagales	Chitinophagaceae	Edaphobaculum	unclassified	vermicompost
	Bacteria	Bacteroidota	Bacteroidia	Chitinophagales	Chitinophagaceae	Edaphobaculum	unclassified	vermicompost
	Bacteria	Bacteroidota	Bacteroidia	Chitinophagales	Chitinophagaceae	unclassified	unclassified	vermicompost
	Bacteria	Bacteroidota	Bacteroidia	Chitinophagales	Chitinophagaceae	unclassified	unclassified	vermicompost
	Bacteria	Bacteroidota	Bacteroidia	Chitinophagales	Chitinophagaceae	unclassified	unclassified	vermicompost
	Bacteria	Bacteroidota	Bacteroidia	Chitinophagales	Chitinophagaceae	Taibaiella	unclassified	vermicompost
	Bacteria	Bacteroidota	Bacteroidia	Chitinophagales	unclassified	unclassified	unclassified	vermicompost
	Bacteria	Bacteroidota	Bacteroidia	Sphingobacteriales	Sphingobacteriaceae	Sphingobacterium	unclassified	vermicompost
	Bacteria	Bacteroidota	Bacteroidia	Sphingobacteriales	Sphingobacteriaceae	Sphingobacterium	unclassified	vermicompost
	Bacteria	Bacteroidota	Bacteroidia	Sphingobacteriales	Sphingobacteriaceae	Parapedobacter	unclassified	vermicompost
	Bacteria	Bacteroidota	Bacteroidia	Sphingobacteriales	Sphingobacteriaceae	unclassified	unclassified	vermicompost
	Bacteria	Bacteroidota	Bacteroidia	Sphingobacteriales	Sphingobacteriaceae	Pedobacter	unclassified	vermicompost
	Bacteria	Bacteroidota	Bacteroidia	Sphingobacteriales	Sphingobacteriaceae	Pedobacter	unclassified	vermicompost
	Bacteria	Bacteroidota	Bacteroidia	Sphingobacteriales	Sphingobacteriaceae	unclassified	unclassified	vermicompost
	Bacteria	Bacteroidota	Bacteroidia	Sphingobacteriales	Sphingobacteriaceae	Pedobacter	unclassified	vermicompost
	Bacteria	Bacteroidota	Bacteroidia	Sphingobacteriales	Sphingobacteriaceae	unclassified	unclassified	vermicompost
	Bacteria	Bacteroidota	Bacteroidia	Sphingobacteriales	Sphingobacteriaceae	Pedobacter	unclassified	vermicompost
	Bacteria	Bacteroidota	Bacteroidia	Sphingobacteriales	Sphingobacteriaceae	Pedobacter	unclassified	vermicompost
	Bacteria	Bacteroidota	Bacteroidia	Sphingobacteriales	Sphingobacteriaceae	Pedobacter	unclassified	vermicompost
	Bacteria	Bacteroidota	Bacteroidia	Sphingobacteriales	Sphingobacteriaceae	Pedobacter	unclassified	vermicompost
	Bacteria	Bacteroidota	Bacteroidia	Sphingobacteriales	Sphingobacteriaceae	Pedobacter	unclassified	vermicompost
	Bacteria	Bacteroidota	Bacteroidia	Sphingobacteriales	Sphingobacteriaceae	Mucilaginibacter	unclassified	vermicompost
	Bacteria	Bacteroidota	Bacteroidia	unclassified	unclassified	unclassified	unclassified	vermicompost
	Bacteria	Bacteroidota	Bacteroidia	Cytophagales	Cytophagaceae	Cytophaga	unclassified	vermicompost
	Bacteria	Bacteroidota	Bacteroidia	Cytophagales	Cytophagaceae	Cytophaga	unclassified	vermicompost
	Bacteria	Bacteroidota	Bacteroidia	Cytophagales	Cytophagaceae	Cytophaga	unclassified	vermicompost
	Bacteria	Bacteroidota	Bacteroidia	Cytophagales	Cyclobacteriaceae	Algoriphagus	unclassified	vermicompost
	Bacteria	Bacteroidota	Bacteroidia	Cytophagales	Microscillaceae	unclassified	unclassified	vermicompost
	Bacteria	Bacteroidota	Bacteroidia	Cytophagales	Microscillaceae	OLB12	unclassified	vermicompost
	Bacteria	Bacteroidota	Bacteroidia	Cytophagales	Microscillaceae	Chryseolinea	unclassified	vermicompost
	Bacteria	Bacteroidota	Bacteroidia	Cytophagales	Microscillaceae	unclassified	unclassified	vermicompost
	Bacteria	Bacteroidota	Bacteroidia	Cytophagales	Microscillaceae	unclassified	unclassified	vermicompost
	Bacteria	Bacteroidota	Bacteroidia	Cytophagales	Microscillaceae	unclassified	unclassified	vermicompost
	Bacteria	Bacteroidota	Bacteroidia	Cytophagales	Microscillaceae	unclassified	unclassified	vermicompost
	Bacteria	Bacteroidota	Bacteroidia	Cytophagales	Microscillaceae	Chryseolinea	unclassified	vermicompost
	Bacteria	Bacteroidota	Bacteroidia	Cytophagales	Microscillaceae	Ohtaekwangia	unclassified	vermicompost
	Bacteria	Bacteroidota	Bacteroidia	Cytophagales	Microscillaceae	unclassified	unclassified	vermicompost
	Bacteria	Bacteroidota	Bacteroidia	Cytophagales	Spirosomaceae	Persicitalea	unclassified	vermicompost
	Bacteria	Bacteroidota	Bacteroidia	Cytophagales	Spirosomaceae	Persicitalea	unclassified	vermicompost
	Bacteria	Planctomycetota	vadinHA49	unclassified	unclassified	unclassified	unclassified	vermicompost
	Bacteria	Planctomycetota	vadinHA49	unclassified	unclassified	unclassified	unclassified	vermicompost
	Bacteria	Planctomycetota	Planctomycetes	Isosphaerales	Isosphaeraceae	unclassified	unclassified	vermicompost
	Bacteria	Planctomycetota	Planctomycetes	Isosphaerales	Isosphaeraceae	unclassified	unclassified	vermicompost
	Bacteria	Planctomycetota	Planctomycetes	Isosphaerales	Isosphaeraceae	Tundrisphaera	unclassified	vermicompost
	Bacteria	Planctomycetota	Planctomycetes	Isosphaerales	Isosphaeraceae	Aquisphaera	unclassified	vermicompost
	Bacteria	Planctomycetota	Planctomycetes	Isosphaerales	Isosphaeraceae	unclassified	unclassified	vermicompost
	Bacteria	Planctomycetota	Planctomycetes	Gemmatales	Gemmataceae	unclassified	unclassified	vermicompost
	Bacteria	Planctomycetota	Planctomycetes	Pirellulales	Pirellulaceae	unclassified	unclassified	vermicompost
	Bacteria	Planctomycetota	Planctomycetes	Pirellulales	Pirellulaceae	Pirellula	unclassified	vermicompost
	Bacteria	Planctomycetota	Planctomycetes	Pirellulales	Pirellulaceae	Pirellula	unclassified	vermicompost
	Bacteria	Planctomycetota	Planctomycetes	Pirellulales	Pirellulaceae	Pir4 lineage	unclassified	vermicompost
	Bacteria	Planctomycetota	Planctomycetes	Pirellulales	Pirellulaceae	unclassified	unclassified	vermicompost
	Bacteria	Planctomycetota	Planctomycetes	Pirellulales	Pirellulaceae	Pir4 lineage	unclassified	vermicompost
	Bacteria	Planctomycetota	Planctomycetes	Planctomycetales	Rubinisphaeraceae	Planctomicrobium	unclassified	vermicompost
	Bacteria	Planctomycetota	Planctomycetes	Planctomycetales	Rubinisphaeraceae	Planctomicrobium	unclassified	vermicompost
	Bacteria	Planctomycetota	Planctomycetes	Planctomycetales	Rubinisphaeraceae	Planctomicrobium	unclassified	vermicompost
	Bacteria	Planctomycetota	Planctomycetes	Planctomycetales	Rubinisphaeraceae	unclassified	unclassified	vermicompost
	Bacteria	Planctomycetota	Planctomycetes	Planctomycetales	unclassified	unclassified	unclassified	vermicompost
	Bacteria	Planctomycetota	Planctomycetes	Planctomycetales	unclassified	unclassified	unclassified	vermicompost
	Bacteria	Planctomycetota	Planctomycetes	Planctomycetales	Rubinisphaeraceae	SH-PL14	unclassified	vermicompost
	Bacteria	Planctomycetota	Planctomycetes	Planctomycetales	unclassified	unclassified	unclassified	vermicompost
	Bacteria	Planctomycetota	Phycisphaerae	Phycisphaerales	Phycisphaeraceae	SM1A02	unclassified	vermicompost
	Bacteria	Planctomycetota	Phycisphaerae	Pla1 lineage	unclassified	unclassified	unclassified	vermicompost
	Bacteria	Planctomycetota	Phycisphaerae	Phycisphaerales	Phycisphaeraceae	unclassified	unclassified	vermicompost
	Bacteria	Planctomycetota	Phycisphaerae	Phycisphaerales	Phycisphaeraceae	unclassified	unclassified	vermicompost
	Bacteria	Planctomycetota	Phycisphaerae	Phycisphaerales	Phycisphaeraceae	Phycisphaera	unclassified	vermicompost
	Bacteria	Planctomycetota	Phycisphaerae	Phycisphaerales	Phycisphaeraceae	unclassified	unclassified	vermicompost
	Bacteria	Planctomycetota	Phycisphaerae	Tepidisphaerales	WD2101 soil group	unclassified	unclassified	vermicompost
	Bacteria	Planctomycetota	Phycisphaerae	Tepidisphaerales	WD2101 soil group	unclassified	unclassified	vermicompost
	Bacteria	Planctomycetota	Phycisphaerae	Tepidisphaerales	WD2101 soil group	unclassified	unclassified	vermicompost
	Bacteria	Planctomycetota	Phycisphaerae	Tepidisphaerales	WD2101 soil group	unclassified	unclassified	vermicompost
	Bacteria	Planctomycetota	Phycisphaerae	Tepidisphaerales	WD2101 soil group	unclassified	unclassified	vermicompost
	Bacteria	Planctomycetota	Phycisphaerae	Tepidisphaerales	WD2101 soil group	unclassified	unclassified	vermicompost
	Bacteria	Gemmatimonadota	Gemmatimonadetes	Gemmatimonadales	Gemmatimonadaceae	Gemmatimonas	unclassified	vermicompost
	Bacteria	Gemmatimonadota	Gemmatimonadetes	Gemmatimonadales	Gemmatimonadaceae	Gemmatimonas	unclassified	vermicompost
	Bacteria	Gemmatimonadota	Gemmatimonadetes	Gemmatimonadales	Gemmatimonadaceae	unclassified	unclassified	vermicompost
	Bacteria	Gemmatimonadota	Gemmatimonadetes	Gemmatimonadales	Gemmatimonadaceae	unclassified	unclassified	vermicompost
	Bacteria	Gemmatimonadota	Gemmatimonadetes	Gemmatimonadales	Gemmatimonadaceae	unclassified	unclassified	vermicompost
	Bacteria	Gemmatimonadota	Gemmatimonadetes	Gemmatimonadales	Gemmatimonadaceae	unclassified	unclassified	vermicompost
	Bacteria	Gemmatimonadota	Gemmatimonadetes	Gemmatimonadales	Gemmatimonadaceae	unclassified	unclassified	vermicompost
	Bacteria	Gemmatimonadota	Gemmatimonadetes	Gemmatimonadales	Gemmatimonadaceae	unclassified	unclassified	vermicompost
	Bacteria	Gemmatimonadota	Gemmatimonadetes	Gemmatimonadales	Gemmatimonadaceae	unclassified	unclassified	vermicompost
	Bacteria	Gemmatimonadota	Gemmatimonadetes	Gemmatimonadales	Gemmatimonadaceae	unclassified	unclassified	vermicompost
	Bacteria	Gemmatimonadota	Longimicrobia	Longimicrobiales	Longimicrobiaceae	unclassified	unclassified	vermicompost
	Bacteria	Sumerlaeota	Sumerlaeia	Sumerlaeales	Sumerlaeaceae	Sumerlaea	unclassified	vermicompost
	Bacteria	Sumerlaeota	Sumerlaeia	Sumerlaeales	Sumerlaeaceae	Sumerlaea	unclassified	vermicompost
	Bacteria	Sumerlaeota	Sumerlaeia	Sumerlaeales	Sumerlaeaceae	Sumerlaea	unclassified	vermicompost
	Bacteria	Sumerlaeota	Sumerlaeia	Sumerlaeales	Sumerlaeaceae	Sumerlaea	unclassified	vermicompost
	Bacteria	Sumerlaeota	Sumerlaeia	Sumerlaeales	Sumerlaeaceae	Sumerlaea	unclassified	vermicompost
	Bacteria	Armatimonadota	Fimbriimonadia	Fimbriimonadales	Fimbriimonadaceae	unclassified	unclassified	vermicompost
	Bacteria	Fibrobacterota	Fibrobacteria	Fibrobacterales	Fibrobacteraceae	unclassified	unclassified	vermicompost
	Bacteria	Fibrobacterota	Fibrobacteria	Fibrobacterales	Fibrobacteraceae	unclassified	unclassified	vermicompost
	Bacteria	Fibrobacterota	Fibrobacteria	Fibrobacterales	Fibrobacteraceae	unclassified	unclassified	vermicompost
	Bacteria	Spirochaetota	Leptospirae	Leptospirales	Leptospiraceae	Turneriella	unclassified	vermicompost
	Bacteria	Abditibacteriota	Abditibacteria	Abditibacteriales	Abditibacteriaceae	Abditibacterium	unclassified	vermicompost
	Bacteria	Abditibacteriota	Abditibacteria	Abditibacteriales	Abditibacteriaceae	Abditibacterium	unclassified	vermicompost
	Bacteria	Abditibacteriota	Abditibacteria	Abditibacteriales	Abditibacteriaceae	Abditibacterium	unclassified	vermicompost
	Bacteria	Tenericutes	Mollicutes	Mycoplasmatales	Lumbricoplasmataceae	Candidatus_Lumbricincola	unclassified	vermicompost
	Bacteria	Firmicutes	Bacilli	Bacillales	unclassified	unclassified	unclassified	vermicompost
	Bacteria	Firmicutes	Bacilli	Paenibacillales	Paenibacillaceae	Paenibacillus	unclassified	vermicompost
	Bacteria	Firmicutes	Bacilli	unclassified	unclassified	unclassified	unclassified	vermicompost
	Bacteria	Firmicutes	Bacilli	Paenibacillales	Paenibacillaceae	unclassified	unclassified	vermicompost
	Bacteria	Firmicutes	Bacilli	Erysipelotrichales	Erysipelotrichaceae	Turicibacter	unclassified	vermicompost
	Bacteria	Firmicutes	Bacilli	Thermoactinomycetales	Thermoactinomycetaceae	Thermoactinomyces	unclassified	vermicompost
	Bacteria	Firmicutes	Clostridia	Clostridiales	Clostridiaceae	Clostridium sensu stricto 1	unclassified	vermicompost
	Bacteria	Firmicutes	Clostridia	Clostridiales	Clostridiaceae	Clostridium sensu stricto 1	unclassified	vermicompost
